# Supplementary material for: Globally distributed mining-impacted environments are underexplored hotspots of multidrug resistance genes
Source: ISME J. 2022 Jun 10;16(9):2099–113. doi: 10.1038/s41396-022-01258-z (PMC9381775; doi:10.1038/s41396-022-01258-z)
Supplement: Supplementary file 2 — Supplementary table [file 41396_2022_1258_MOESM2_ESM.xlsx]

## Sheet: Table S1
Table S1. Summary of previous publications on microbial antibiotic resistance genes (ARGs) or antibiotic resistances (ARs) in mining-impacted environments.
Publication＆	Study site	Sample type (Sample size)	Method for analyzing ARGs or ARs	Main results or findings
Zhang et al., 2004	An abandoned mine site in China	Mine tailings (6)	A culture-based method	(1) The antibiotic resistances of 60 bacterial strains belonging to Actinobacteria were tested.
				(2) A large proportion of the strains were tolerant to more than one antibiotics.
Jain et al., 2009	Khetri Copper Complex in India	Soil (not available), Water (not available)	A culture-based method	(1) 24 bacterial strains belonging to Proteobacteria and Firmicutes were isolated from the studied mining site.
				(2) 8 strains showed multiple metal and antibiotic resistances.
Chroňáková et al., 2010	Sokolov Coal Basin in Czech	Miocene sediment (3), Soil (48)	A culture-based method	(1) The antibiotic resistances of 313 strains belonging to Actinobacteria were tested.
				(2) 29.4% of the strains showed tolerance to one antibiotic.
				(3) 2.8% of the strains showed tolerance to two antibiotics.
Szczepańska et al., 2015	A copper mining-smelting complex in Poland	Rectal swabs of white stork chicks (90)	A culture-based method	(1) 11 strains belonging to Proteobacteria were isolated from the white storks growing in the mining site.
				(2) 23.3% of the strains showed tolerances to two antibiotics.
Denet et al., 2017	Trai Cau mining site in Vietnam	Soil (not available)	A culture-based method	(1) 9 bacterial strains were isolated from free-living amoebaes growing in polluted soils from the mining site.
				(2) One strain belonging to Proteobacteria was resistant to tetracyclin.
Sinegani & Younessi, 2017	3 mining sites in Iran	Agricultural soil (9), Mine tailings (9), Pasture soil (9)	A culture-based method	(1) 72 bacterial strains belonging to Firmicutes and Proteobacteria were isolated.
				(2) Multiple antibiotic resistance was considerably higher in the agricultural soils than in the mining waste soils.
Arsène-Ploetze et al., 2018	Carnoulès Lead Zinc Mine in France	Metagenomic library constructed for acid mine drainage sediments (1)	A culture-based method	(1) 4 different loci of the 2 metagenome-assembled genomes belonging to Proteobacteria conferred antibiotic resistance in Escherichia coli.
				(2) Among the 4 loci, 3 encoded enzymes homologous to previously characterized proteins involved in antibiotic resistance and drug/metabolite transporters.
Laganà et al., 2018	Mining-impacted sites of the Pasvik River in Norway	River sediment (9), River water (9)	A culture-based method	(1) 187 bacterial strains were isolated.
				(2) All the strains were resistant to ampicillin.
				(3) Many strains showed multiple resistances to different antibiotics.
Kudinova et al., 2019	Khaidarkan Mercury Mine in Russia	Soil (not available)	A culture-based method	(1) 33 bacterial strains were isolated.
				(2) 11, 3 and 5 strains showed tolerances to 1, 2 and 3 antibiotics, respectively.
				(3) The strains tolerant to more than 1 antibiotics belonged to Proteobacteria.
Timková et al., 2020	Rozália Gold Mine in Slovakia	Soil (4)	A culture-based method	(1) The antibiotic tolerances of 158 bacterial isolates were tested.
				(2) The majority of these isolates were tolerant to ampicillin.
				(3) Approximately 10% showed tolerance to two antibiotics.
Robas et al., 2021	An abandoned metallurgical plant in Spain	Soil (6)	A culture-based method	(1) 53 soil bacterial strains belonging to Firmicutes were isolated.
				(2) 72% of the strains showed resistance to two or more commonly used antibiotics.
Siupka et al., 2021	Upper Silesian Coal Basin in Poland	Coal mine water (1)	A culture-based method	(1) A new Streptomyces sp. strain was isolated from coal mine water samples.
				(2) The fungal strain showed strong antifungal activity against 2 plant pathogens.
Wang et al., 2021	Mining-impacted downstream of the Xiangjiang River in China	River sediment (12)	A culture-based method	(1) 4 β-lactam resistant opportunistic pathogenic bacteria belonging to Proteobacteria and Firmicutes were isolated.
				(2) These bacteria carried both β-lactam resistance genes and Cu/Zn resistance genes.
Jiang et al., 2018	Mining-impacted midstream of the Beijing River in China	River water (2)	A qPCR-based method targeting 23 ARGs	(1) 15 ARGs were detected, with 2 sulfonamide resistance genes (sulI and sulII) being most frequently detected.
				(2) The most abundant ARG was tetW (a tetracycline resistance gene, 1.31 × 106 copies ng-1 DNA).
Chen et al., 2019	A copper mine in China	Soil (30)	A qPCR-based method targeting 28 ARGs	(1) 17 ARGs were detected.
				(2) ereA (a macrolide resistance gene) was the most abundant (3.83 × 106 copies g-1 dry soil).
				(3) ARGs tended to co-occur with a Cu tolerance gene.
Agramont et al., 2020	Two mining-impacted lakes in Bolivia	Sediment (12), Water (3)	A qPCR-based method targeting 14 ARGs	(1) 5 ARGs were detected.
				(2) sul1 (a sulphonamide tolerance gene) was the most abundant (†ca. 5.0 × 10-3 copies per 16S rDNA gene).
				(3) sul1 was positively related to intl1.
Furlan et al., 2020	Sites affected by the Brumadinho dam disaster in Brazil	River sediment (6), River water (6), Soil (6)	A qPCR-based method targeting 65 ARGs	(1) 29 ARGs were detected.
				(2) sul1 presented the highest absolute abundance in almost all samples (†ca. 1.0 × 104 copies g-1 sample).
Yan et al., 2020	A gold mining area in China	Soil (40)	A qPCR-based method targeting 18 ARGs	(1) 6 ARGs were detected in all soil samples.
				(2) tetA (a tetracycline resistance gene) was the most dominant (†ca. 5.0 × 10-5 copies per 16S rDNA gene).
Zou et al., 2021	Dabaoshan Mine in China	Acid mine drainage (3), River water (7), Well water (20)	A qPCR-based method targeting 18 ARGs	(1) 8 ARGs were detected in acid mine drainage (AMD). (2) tetW was the most abundant in the AMD (†ca. 1.7 × 102 copies ml-1 AMD).
Liu et al., 2021	Two mine sites in China	Mine tailings (not available)	A metagenomics-based method	(1) The most abundant ARGs were bacitracin resistance genes, which tended to co-occur with Zn resistance genes.
				(2) Some unclassified bacteria with low relative abundance were potential main contributors of ARGs.
＆: publications are grouped by the types of methods used for analyzing ARGs or ARs, while the ones within each group are listed first chronologically (oldest to latest) and then alphabetically.
†: averages were estimated based on the data presented in the literature.
References:
Agramont, J., Gutiérrez-Cortez, S., Joffré, E., Sjöling, Å., & Calderon Toledo, C. (2020). Fecal pollution drives antibiotic resistance and class 1 integron abundance in aquatic environments of the Bolivian Andes impacted by mining and wastewater. Microorganisms, 8 (8), 1122.
Arsène-Ploetze, F., Chiboub, O., Lièvremont, D., Farasin, J., Freel, K. C., Fouteau, S., & Barbe, V. (2018). Adaptation in toxic environments: comparative genomics of loci carrying antibiotic resistance genes derived from acid mine drainage waters. Environmental Science and Pollution Research, 25 (2), 1470-1483.
Chen, J., Li, J., Zhang, H., Shi, W., & Liu, Y. (2019). Bacterial heavy-metal and antibiotic resistance genes in a copper tailing dam area in northern China. Frontiers in Microbiology, 10, 1916.
Chroňáková, A., Krištůfek, V., Tichý, M., & Elhottová, D. (2010). Biodiversity of streptomycetes isolated from a succession sequence at a post-mining site and their evidence in Miocene lacustrine sediment. Microbiological Research, 165 (7), 594-608.
Furlan, J. P. R., Dos Santos, L. D. R., Moretto, J. A. S., Ramos, M. S., Gallo, I. F. L., Alves, G. D. A. D., ... & Stehling, E. G. (2020). Occurrence and abundance of clinically relevant antimicrobial resistance genes in environmental samples after the Brumadinho dam disaster, Brazil. Science of the Total Environment, 726, 138100.
Denet, E., Coupat-Goutaland, B., Nazaret, S., Pélandakis, M., & Favre-Bonté, S. (2017). Diversity of free-living amoebae in soils and their associated human opportunistic bacteria. Parasitology Research, 116 (11), 3151-3162.
Jain, P. K., Ramachandran, S., Shukla, V., Bhakuni, D., & Verma, S. K. (2009). Characterization of metal and antibiotic resistance in a bacterial population isolated from copper mining industry. International Journal of Integrative Biology, 6 (2), 57-61.
Jiang, H., Zhou, R., Yang, Y., Chen, B., Cheng, Z., Zhang, M., ... & Zou, S. (2018). Characterizing the antibiotic resistance genes in a river catchment: influence of anthropogenic activities. Journal of Environmental Sciences, 69, 125-132.
Kudinova, A. G., Soina, V. S., Maksakova, S. A., & Petrova, M. A. (2019). Basic antibiotic resistance of bacteria isolated from different biotopes. Microbiology, 88 (6), 739-746.
Laganà, P., Votano, L., Caruso, G., Azzaro, M., Giudice, A. L., & Delia, S. (2018). Bacterial isolates from the Arctic region (Pasvik River, Norway): assessment of biofilm production and antibiotic susceptibility profiles. Environmental Science and Pollution Research, 25 (2), 1089-1102.
Liu, J. L., Yao, J., Zhu, X., Zhou, D. L., Duran, R., Mihucz, V. G., ... & Hudson-Edwards, K. A. (2021). Metagenomic exploration of multi-resistance genes linked to microbial attributes in active nonferrous metal (loid) tailings. Environmental Pollution, 273, 115667.
Robas, M., Probanza, A., González, D., & Jiménez, P. A. (2021). Mercury and antibiotic resistance co-selection in Bacillus sp. isolates from the Almadén mining district. International Journal of Environmental Research and Public Health, 18 (16), 8304.
Sinegani, A. A. S., & Younessi, N. (2017). Antibiotic resistance of bacteria isolated from heavy metal-polluted soils with different land uses. Journal of Global Antimicrobial Resistance, 10, 247-255.
Siupka, P., Hansen, F. T., Schier, A., Rocco, S., Sørensen, T., & Piotrowska-Seget, Z. (2021). Antifungal activity and biosynthetic potential of new Streptomyces sp. MW-W600-10 strain isolated from coal mine water. International Journal of Molecular Sciences, 22 (14), 7441.
Szczepańska, B., Kamiński, P., Andrzejewska, M., Śpica, D., Kartanas, E., Ulrich, W., ... & Klawe, J. J. (2015). Prevalence, virulence, and antimicrobial resistance of Campylobacter jejuni and Campylobacter coli in white stork Ciconia ciconia in Poland. Foodborne Pathogens and Disease, 12 (1), 24-31.
Timková, I., Lachká, M., Kisková, J., Maliničová, L., Nosáľová, L., Pristaš, P., & Sedláková-Kaduková, J. (2020). High frequency of antibiotic tolerance in deep subsurface heterotrophic cultivable bacteria from the Rozália Gold Mine, Slovakia. Environmental Science and Pollution Research, 27(35), 44036-44044.
Wang, Q., Xu, Y., Liu, L., Li, L. Y., Lin, H., Wu, X. Y., ... & Luo, Y. (2021). The prevalence of ampicillin-resistant opportunistic pathogenic bacteria undergoing selective stress of heavy metal pollutants in the Xiangjiang River, China. Environmental Pollution, 268, 115362.
Yan, C., Wang, F., Liu, H., Liu, H., Pu, S., Lin, F., ... & Yuan, R. (2020). Deciphering the toxic effects of metals in gold mining area: microbial community tolerance mechanism and change of antibiotic resistance genes. Environmental Research, 189, 109869.
Zhang, H., Duan, C., Shao, Q., Ren, W., Sha, T., Cheng, L., ... & Bin, H. (2004). Genetic and physiological diversity of phylogenetically and geographically distinct groups of Arthrobacter isolated from lead-zinc mine tailings. FEMS Microbiology Ecology, 49 (2), 333-341.
Zou, H. Y., He, L. Y., Gao, F. Z., Zhang, M., Chen, S., Wu, D. L., ... & Ying, G. G. (2021). Antibiotic resistance genes in surface water and groundwater from mining affected environments. Science of the Total Environment, 772, 145516.

## Sheet: Table S2
Table S2. Detailed information of the mine sites and their corresponding metagenomes (samples) in the global public AMD-related dataset.
Site (abbreviation)	Country	Province - location	Sample types	Mine type	No. of samples	Geographic factors		Sample ID	Sequencing platform	Availability of read data	Data size				Reference
						Latitude (°N)	Longitude (°E)			read data	Clean data (Gb)	No. of contig > 1kb	Avg contig length (bp)	N50 of contigs (bp)
BR-CD1	Brazil	Pará - Canaa dos Carajas	AMD	Copper	7	-6.44	-50.04	SRR5161788	Illumina MiSeq	+	7.09163	41499	2860.55	3977	1
								SRR5161794	Illumina MiSeq	+	7.62562	52466	3163.47	5117	1
								SRR5161795	Illumina MiSeq	+	7.7814	54824	2840.92	3554	1
								SRR5161798	Illumina MiSeq	+	3.62128	7278	3529.82	5555	1
								SRR5161800	Illumina MiSeq	+	1.56197	6173	2250.82	2512	1
								SRR5161805	Illumina MiSeq	+	11.2189	67479	2858.85	3704	1
								SRR5161807	Illumina MiSeq	+	2.81386	9213	2226	2511	1
BR-CD2	Brazil	Pará - Canaa dos Carajas	AMDSediment	Copper	2	-6.44	-50.04	SRR5161789	Illumina MiSeq	+	4.75946	19713	2284.46	2488	1
								SRR5161792	Illumina MiSeq	+	3.24261	15757	2332.96	2637	1
CA-ON	Canada	Ontario	AMD	Nickel-Copper	5	46.65	-81.32	SRR5352531	Illumina HiSeq 1500	+	12.5297	76228	3170	4609	n.a.
								SRR5352532	Illumina HiSeq 1500	+	5.60094	34896	3790.25	6207	n.a.
								SRR5352534	Illumina HiSeq 1500	+	9.1626	20770	4673.22	17152	n.a.
								SRR5352535	Illumina HiSeq 1500	+	6.90824	42406	2453.35	2841	n.a.
								SRR5352536	Illumina HiSeq 1500	+	7.70651	48460	2159.98	2181	n.a.
CN-CM	China	Jiangxi - ChengMenShan	AMDSediment	Copper	1	29.71	115.97	CMS4	Illumina MiSeq	+	63.8911	27928	5924.51	25607	2
CN-DB	China	Guangdong - DaBaoShan	AMDSediment	Pyrite	1	24.52	113.71	DBS5	Illumina MiSeq	+	40.2867	178868	2636.86	3204	2
CN-DC	China	Guangxi - DaChang	AMDSediment	Copper	1	24.59	107.32	DC1	Illumina MiSeq	+	34.7947	190062	3188.73	4552	2
CN-FK1	China	Guangdong - FanKou	AMD	Lead-Zinc	3	25.05	113.67	FK.HZS	Illumina Hiseq	+	24.1505	30624	4017.79	7670	3
			AMD					FK.water	454-GS-FLEX Titanium pyrosequencing	-	n.a.	43417	3545.05	5767	4
			AMD					FK1	Illumina Hiseq	+	51.6859	23134	4836.19	10724	3
CN-FK2	China	Guangdong - FanKou	AMDSediment	Lead-Zinc	4	25.05	113.67	FK.sed2	Illumina MiSeq	+	14.0376	11237	3580.03	5347	5
			AMDSediment					FK.sed3	Illumina MiSeq	+	12.7468	7094	3479.85	5402	5
			AMDSediment					FK.sed4	Illumina MiSeq	+	10.4524	7779	3821.88	6370	5
			AMDSediment					FK.sed5	Illumina MiSeq	+	11.1741	3213	3819.08	6561	5
CN-LW	China	Hunan - LongWangChi	AMDSediment	Antimony	2	27.7	111.4	I1	Illumina MiSeq	+	13.9274	4819	3646.52	5681	6
								I2	Illumina MiSeq	+	11.8204	3931	4361.18	8626	6
CN-YF1	China	Guangdong - YunFu	AMDSediment	Pyrite	1	22.93	112.02	YF2	Illumina MiSeq	+	44.5323	14129	5058.6	11805	2
CN-YF2	China	Guangdong - YunFu	AMD	Pyrite	4	23.09	113.3	SHC_1601	Illumina HiSeq	+	11.8736	10113	4122.1	8031	7
								SHC_1606	Illumina HiSeq	+	13.7883	11347	3677.83	6807	7
								SHC_1607	Illumina HiSeq	+	11.4623	12962	3927.59	7819	7
								SHC_1608	Illumina HiSeq	+	12.1532	10349	3609.83	7603	7
CN-SM	China	Hunan - ShiMen	AMDSediment	Arsenic	3	29.65	111.04	XY1	Illumina MiSeq	+	10.7678	7668	3263.59	4498	2
								XY2	Illumina MiSeq	+	11.9478	6518	3799.35	6440	2
								XY3	Illumina MiSeq	+	9.69915	2504	7100.75	26583	2
Fr-CA	France	Var - Carnoulès	AMDSediment	Lead-Zinc	8	44.12	4	CABL01.1	454-GS-FLEX Titanium pyrosequencing	-	n.a.	21	120937	22799	8
								CABM01.1	454-GS-FLEX Titanium pyrosequencing	-	n.a.	72	55552.2	265840	8
								CABN01.1	454-GS-FLEX Titanium pyrosequencing	-	n.a.	160	8793.15	15072	8
								CABO01.1	454-GS-FLEX Titanium pyrosequencing	-	n.a.	61	44294.8	247036	8
								CABP01.1	454-GS-FLEX Titanium pyrosequencing	-	n.a.	191	14625.9	43131	8
								CABQ01.1	454-GS-FLEX Titanium pyrosequencing	-	n.a.	324	7704.05	11980	8
								CABR01.1	454-GS-FLEX Titanium pyrosequencing	-	n.a.	176	14365.8	22111	8
								CABS01.1	454-GS-FLEX Titanium pyrosequencing	-	n.a.	215	15388.4	3048	8
ES-LR	Spain	Asturias - Los Rueldos	biofilm	Mercury	3	43.25	-5.76	AUZX01.1	454 GS FLX Ti sequencer	-	n.a.	3773	1882.34	1303	9
								AUZY01.1	454 GS FLX Ti sequencer	-	n.a.	4047	2357.01	6387	9
								AUZZ01.1	454 GS FLX Ti sequencer	-	n.a.	2700	2092.23	1636	9
SE-KR	Sweden	Stockholm - Kristineberg	AMD	Polymetallic	2	65.06	18.57	AOMP01.1	454 GS-FLX Titanium pyrosequencing	-	n.a.	1811	2819.85	3740	10
								AOMQ01.1	454 GS-FLX Titanium pyrosequencing	-	n.a.	3684	2009.23	2109	10
USA-RI	USA	California - Richmond mine	biofilm	Pyrite	19	40.67	-122.53	AADL01.1	ABI PRISM 3730 capillary DNA sequencer	-	n.a.	2146	4898.54	10599	11
								AAWO01.1	ABI PRISM 3730 capillary DNA sequencer	-	n.a.	82	32086.7	22432	11
								SRR359000	Illumina HiSeq 2000	+	9.94659	2700	5539.81	17231	12
								SRR359001	Illumina HiSeq 2000	+	11.255	1851	8869.7	21295	12
								SRR359002	Illumina HiSeq 2000	+	11.738	1729	9609.29	24452	12
								SRR359019	Illumina HiSeq 2000	+	8.9042	2022	7879.67	21632	12
								SRR359020	Illumina HiSeq 2000	+	13.497	3673	6320.71	16148	12
								SRR359021	Illumina HiSeq 2000	+	10.4362	1116	11106.4	29680	12
								SRR359022	Illumina HiSeq 2000	+	7.58131	1518	7698.52	21530	12
								SRR359023	Illumina HiSeq 2000	+	6.51745	1336	9457.73	29571	12
								SRR359024	Illumina HiSeq 2000	+	7.56434	2388	4425.61	9743	12
								SRR359025	Illumina HiSeq 2000	+	10.005	5109	5681.05	11744	12
								SRR359026	Illumina HiSeq 2000	+	11.5385	2425	6132.99	17567	12
								SRR359027	Illumina HiSeq 2000	+	8.14328	1300	4518.88	8791	12
								SRR359028	Illumina HiSeq 2000	+	9.77762	2923	5152.7	11372	12
								SRR359029	Illumina HiSeq 2000	+	8.7703	2620	4510.82	9163	12
								SRR359030	Illumina HiSeq 2000	+	16.0915	6518	5074.75	9798	12
								SRR359031	Illumina HiSeq 2000	+	11.829	3234	7250.58	23482	12
								SRR359032	Illumina HiSeq 2000	+	9.74757	1471	6825.55	19411	12
References:
1	Medeiros, J. D. et al. Single‐cell sequencing unveils the lifestyle and CRISPR‐based population history of Hydrotalea sp. in acid mine drainage. Mol. Ecol. 26, 5541-5551 (2017).
2	Zhou, Y. Metagenomic and pure culture insights into anaerobic microbial transformations of arsenic in sediments from arsenic mines (Master's Thesis). Sun Yat-sen University, Guangzhou, China (2016).
3	Hua, Z.-S. et al. Ecological roles of dominant and rare prokaryotes in acid mine drainage revealed by metagenomics and metatranscriptomics. ISME J. 9, 1280-1294 (2015).
4	Chen, L.-x. et al. Comparative metagenomic and metatranscriptomic analyses of microbial communities in acid mine drainage. ISME J. 9, 1579-1592 (2015).
5	Gao, S. et al. Depth-related variability in viral communities in highly stratified sulphidic mine tailings. Microbiome 8, 89 (2020).
6	Liang, Z. w. et al. Strong Associations Between Biogeochemical Factors and Sb Species in Sediments of the World's Largest Sb Mine (Xikuangshan) in China. J. Geophys. Res. Biogeosci. 123, 1548-1556 (2018).
7	Tan, S. et al. Insights into ecological role of a new deltaproteobacterial order Candidatus Acidulodesulfobacterales by metagenomics and metatranscriptomics. ISME J. 13, 2044-2057 (2019).
8	Bertin, P. N. et al. Metabolic diversity among main microorganisms inside an arsenic-rich ecosystem revealed by meta-and proteo-genomics. ISME J. 5, 1735-1747 (2011).
9	Méndez-García, C. et al. Microbial stratification in low pH oxic and suboxic macroscopic growths along an acid mine drainage. ISME J. 8, 1259-1274 (2014).
10	Liljeqvist, M. et al. Metagenomic analysis reveals adaptations to a cold-adapted lifestyle in a low-temperature acid mine drainage stream. FEMS Microbiol. Ecol. 91, (2015).
11	Tyson, G. W. et al. Community structure and metabolism through reconstruction of microbial genomes from the environment. Nature 428, 37-43 (2004).
12	Denef, V. J. & Banfield, J. F. In situ evolutionary rate measurements show ecological success of recently emerged bacterial hybrids. Science 336, 462-466 (2012).
n.a.	Data were collected from the NCBI SRA database, with no available publication

## Sheet: Table S3
Table S3. Detailed information of the mine sites and their corresponding metagenomes (samples) in the China mine tailings dataset.
Site (abbreviation)	Province - location	Mine type	No. of samples	Climate factors		Geographic factors				Data size								Metal-related parameters																Other physico-chemical parameters
				MAT (°C)	MAP (mm)	Latitude (°N)	Longitude (°E)	Geographic region a		Clean data (Gb)	No. of contig > 1 kb	Average contig length (bp)	N50 of contigs (bp)		Available K (mg/kg)	K (g/kg)	DTPA Cd (mg/kg)	Cd (mg/kg)	DTPA Cu (mg/kg)	Cu (mg/kg)	DTPA Pb (mg/kg)	Pb (mg/kg)	DTPA Zn (mg/kg)	Zn (mg/kg)	NPI b	NPI ranking c	PLI d	PLI ranking e	PERI f	PERI ranking g	MTI h	AMTI i		pH	EC (S/m)	Total C (g/kg)	Total N (g/kg)	Total P (g/kg)
AH_TL	Anhui - TongLing	Copper	3	16.3	1273	30.9287	117.977	SE		61.5 - 75.8	8412 - 67648	3046 - 4651	4078 - 8063		29.7 - 63.5	2.37 - 2.53	0.27 - 1.19	0.98 - 3.62	12.8 - 24	362 - 546	0.79 - 4.09	111 - 230	5.11 - 9.71	375 - 685	8.01 - 13.9	heavy pollution	2.8 - 5.71	Veryheavy pollution	219 - 646	medium pollution	13.8 - 20.2	11992 - 18358		7.02 - 7.32	4.32 - 9.35	41.8 - 58.9	0.83 - 1.97	0.01 - 0.01
FJ_ZJ	Fujian - ZiJinShan	Gold-Copper	3	19.7	1682	25.2026	116.39	SE		63.3 - 84.8	237246 - 269276	2283 - 2381	2509 - 2641		1.95 - 3.44	1.41 - 1.9	0.04 - 0.17	0.47 - 1.18	188 - 358	390 - 790	0.07 - 3.15	90 - 123	4.98 - 19.2	15.3 - 17.4	8.34 - 16.5	heavy pollution	1.22 - 1.53	medium pollution	198 - 272	medium pollution	11.4 - 22.9	10139 - 18742		3.15 - 3.91	0.95 - 2.04	0.24 - 1.11	0.29 - 0.49	0.2 - 0.24
GD_DB	Guangdong - DaBaoShan	Polymetallic	3	17.9	1768	24.5736	113.722	SM		65.6 - 76.5	150372 - 458976	2875 - 3331	3658 - 4592		252 - 519	5.91 - 9.98	0.31 - 0.91	3.38 - 4.43	48 - 76.3	654 - 834	7.14 - 14.2	150 - 201	16.7 - 45.5	397 - 992	16.7 - 18.5	heavy pollution	5.15 - 7	Veryheavy pollution	652 - 797	Veryheavy pollution	26.1 - 27.7	21387 - 23349		6.32 - 6.66	3.11 - 5.97	1.73 - 2.78	0.44 - 0.69	0.48 - 0.59
GD_FK	Guangdong - FanKou	Lead-Zinc	3	20.3	1504	25.0444	113.661	SM		74.3 - 109	3509 - 7311	4298 - 6176	7361 - 17529		15.3 - 53.6	3.3 - 8.82	1.41 - 2.71	2.8 - 4.88	20.8 - 38.8	52.9 - 88	6.72 - 10.7	3466 - 9498	702 - 1024	1475 - 2365	46.6 - 124	heavy pollution	8.79 - 14.2	Veryheavy pollution	1122 - 2125	Veryheavy pollution	22.2 - 37.7	97429 - 251691		1.74 - 2.09	9.48 - 13.1	2.78 - 19.7	1 - 1.64	0.22 - 0.37
GD_SL	Guangdong - ShiLu	Copper-Molybdenum	3	22.8	1917	22.1387	111.645	SM		63.2 - 65.8	643837 - 680611	3740 - 3882	6415 - 6783		30.3 - 59.6	1.09 - 1.46	0.02 - 0.06	0.39 - 0.63	77.1 - 316	1655 - 2543	2.24 - 10.1	170 - 319	2.97 - 5.39	528 - 719	34.5 - 53.1	heavy pollution	3.94 - 6.26	Veryheavy pollution	325 - 511	heavy pollution	52.1 - 79.4	40132 - 62630		6.56 - 6.94	0.03 - 0.1	0.43 - 0.67	0.79 - 1.1	0.16 - 0.34
GS_CX	Gansu - ChengXian	Lead-Zinc	3	10.9	641	33.9469	105.714	NW		57.1 - 71.7	81481 - 205444	2763 - 3359	3394 - 4337		30.7 - 54.8	4.45 - 4.78	0.97 - 1.83	9.47 - 13.8	2.67 - 4.44	29.2 - 37.1	265 - 420	1540 - 2021	239 - 427	5833 - 7940	37.4 - 53.2	heavy pollution	10.1 - 13.2	Veryheavy pollution	1703 - 2431	Veryheavy pollution	54 - 72.9	69859 - 88574		7.02 - 7.11	2.15 - 2.3	51.1 - 58.5	0.56 - 1.12	0.51 - 0.55
GS_JC	Gansu - JinChuan	Copper-Nickel	3	7.6	146	38.4783	102.273	NW		60.7 - 65.9	108292 - 247456	2771 - 3668	3288 - 4965		294 - 357	2.16 - 2.63	0.03 - 0.08	0.67 - 0.88	143 - 253	2282 - 2410	0.5 - 1.16	16.3 - 17.2	0.94 - 1.16	29.1 - 32.1	47.2 - 49.9	heavy pollution	1.36 - 1.47	medium pollution	429 - 479	heavy pollution	65.5 - 69.2	46238 - 48774		7.38 - 7.66	3.68 - 5.96	3.8 - 5.14	0.7 - 2.65	0.13 - 0.15
GX_ND	Guangxi - NanDan	not sure	3	19.8	1407	24.8341	107.622	SW		63.9 - 81.8	352213 - 435050	3631 - 3841	6058 - 6811		6.69 - 143	1.98 - 8.69	1.56 - 8.6	20.3 - 52.8	6.84 - 24.1	380 - 526	0.06 - 0.45	189 - 971	115 - 531	1986 - 7012	71.6 - 184	heavy pollution	14.1 - 19.5	Veryheavy pollution	3208 - 8066	Veryheavy pollution	30.1 - 72.7	33046 - 50279		3.9 - 6.5	1.08 - 2.09	3.91 - 6.12	0.49 - 1.99	1.95 - 2.09
GZ_LS	Guizhou - LiangShan	Lead-Zinc	3	11.9	899	26.7506	104.015	SW		68.3 - 92	86092 - 215241	3760 - 5475	6491 - 13338		4.47 - 51	0.44 - 1.38	3.9 - 7.12	17 - 229	21.7 - 154	7577 - 14140	1.92 - 13.3	4769 - 13704	162 - 445	6373 - 25356	169 - 833	heavy pollution	63.5 - 262	Veryheavy pollution	4372 - 38530	Veryheavy pollution	279 - 648	304433 - 760467		1.95 - 5.43	1.47 - 8.2	9.87 - 228	4.96 - 6.44	0.02 - 0.05
HeB_CJ	Hebei - CaiJiaYing	Lead-Zinc	3	3.5	399	41.4223	115.252	NE		60.5 - 65.6	43339 - 52174	3815 - 3930	7046 - 7909		277 - 291	6.31 - 10.3	0.57 - 0.78	4.09 - 4.89	7.44 - 10.9	65.9 - 67.9	11.2 - 21.9	336 - 392	55.2 - 144	1504 - 1722	15.3 - 18	heavy pollution	5.05 - 5.4	Veryheavy pollution	688 - 815	Veryheavy pollution	15.6 - 17.4	18819 - 19421		7.72 - 7.82	2.97 - 3.42	27 - 30	0.3 - 0.7	1.17 - 1.6
HLJ_XL	Heilongjiang - XiLin	Lead-Zinc	3	1.1	636	47.451	129.291	NE		62.7 - 115	556351 - 652109	3167 - 3304	4342 - 4665		22.5 - 46.8	3.68 - 4.15	2.73 - 6.33	13.1 - 28.3	2.96 - 7.08	119 - 242	99.2 - 140	1895 - 3915	60.5 - 169	2529 - 6592	48.2 - 105	heavy pollution	13.3 - 29.3	Veryheavy pollution	2276 - 4903	Veryheavy pollution	28.5 - 70.5	63177 - 137598		6.52 - 6.93	2.94 - 3.28	30.5 - 41.4	0.55 - 0.9	0.7 - 0.84
HuB_FS	Hubei - FengShan	Copper	3	17.2	1414	29.8307	115.477	SE		60.8 - 77.4	50825 - 112350	1671 - 2290	1635 - 2489		36.7 - 62.1	1.03 - 1.18	0.01 - 0.01	0.2 - 0.25	13 - 17.2	405 - 463	60.5 - 127	168 - 497	1.55 - 2.19	47.1 - 205	9.04 - 9.77	heavy pollution	1.4 - 2.43	medium pollution	128 - 161	light pollution	13.4 - 14.1	13720 - 21603		7.6 - 7.98	2.35 - 2.49	21.2 - 25.8	0.7 - 1.1	0.32 - 0.36
HuN_HS	Hunan - HuangShaPing	Lead-Zinc	3	18.2	1446	25.6789	112.701	SM		80.2 - 106	261518 - 308395	3666 - 3866	5785 - 6313		29.1 - 37.6	2.3 - 3.09	1.1 - 1.31	12.1 - 19.7	0.94 - 2.38	441 - 650	162 - 237	2761 - 3084	123 - 231	3799 - 5298	47.9 - 75	heavy pollution	22 - 30.6	Veryheavy pollution	2312 - 3548	Veryheavy pollution	50 - 69.6	97921 - 118131		6.3 - 6.46	2.55 - 2.6	35 - 46.4	0.3 - 0.5	0 - 0
HuN_SK	Hunan - ShuiKouShan	Lead-Zinc	3	18.1	1410	26.5447	112.571	SM		58.8 - 75.4	124244 - 284351	3233 - 3742	4608 - 5642		1.77 - 4.85	1.85 - 2.51	0.23 - 1.27	0.79 - 1.36	2.8 - 10.5	188 - 279	4.81 - 400	3831 - 4785	7.82 - 93.4	541 - 675	50.1 - 62.3	heavy pollution	6.46 - 7.63	Veryheavy pollution	784 - 836	Veryheavy pollution	16 - 20.7	102402 - 126519		3.13 - 3.65	0.21 - 1.04	0.47 - 0.68	0.2 - 0.6	0.79 - 0.88
JS_QX	Jiangsu - QiXia	Lead-Zinc	3	15.6	996	32.1656	118.958	SE		29.5 - 85.7	7976 - 141072	2853 - 3529	3498 - 5502		0.45 - 33.3	0.3 - 1.06	2.53 - 231	6.02 - 914	29.2 - 266	271 - 4519	2.33 - 64.2	1853 - 5263	321 - 25753	791 - 164212	26.6 - 3210	heavy pollution	9.99 - 349	Veryheavy pollution	1214 - 140201	Veryheavy pollution	17.5 - 1575	55956 - 1092751		2.67 - 6.87	2.4 - 21.7	6.21 - 23.7	0.62 - 2.24	0.01 - 0.42
JX_CM	Jiangxi - ChengMenShan	Copper	3	17.3	1478	29.688	115.827	SE		59.7 - 73	92483 - 215091	3364 - 4592	4428 - 8985		1.95 - 27.8	1.47 - 2.5	0.49 - 7.7	1.58 - 6.13	190 - 1506	691 - 1529	0.07 - 0.16	47.8 - 63.9	17.6 - 132	255 - 1220	15.6 - 33.8	heavy pollution	2.98 - 6.91	Veryheavy pollution	354 - 1157	Veryheavy pollution	23.2 - 54.4	17568 - 38238		2.45 - 2.5	3.93 - 6.41	0.11 - 0.22	0.07 - 0.17	0.23 - 0.37
JX_DX	Jiangxi - DeXing	Copper	3	16.6	1851	29.0025	117.724	SE		56.3 - 82.4	12522 - 190912	3196 - 14167	4148 - 58739		8.48 - 35.2	0.03 - 0.06	0.33 - 0.56	2.6 - 3.96	5.22 - 31.1	73.4 - 251	0.45 - 0.63	11 - 19.9	18.1 - 41.8	215 - 411	9.14 - 14.1	heavy pollution	1.22 - 2.08	medium pollution	406 - 635	heavy pollution	4.16 - 10.8	3060 - 7480		7.8 - 8.41	2.49 - 3.93	3.69 - 13.4	0.07 - 0.17	0.05 - 0.08
JX_WS	Jiangxi - WuShan	Copper	3	17	1460	29.7499	115.656	SE		58.4 - 70	90736 - 113678	4152 - 4491	6325 - 8363		26.2 - 62.8	0.28 - 0.52	0.06 - 0.1	0.4 - 1.37	63.2 - 89.5	775 - 2618	9.81 - 21.1	75.1 - 202	9.58 - 18.6	144 - 291	16.3 - 54.5	heavy pollution	2.28 - 5.44	heavy pollution	197 - 611	medium pollution	23.5 - 77.6	18139 - 58937		7.62 - 7.92	2.01 - 2.33	5.02 - 10.6	0.17 - 1.19	0 - 0.11
JX_YK	Jiangxi - YinKeng	Lead-Zinc	3	19	1580	26.2189	115.638	SE		84.6 - 113	342010 - 471397	3866 - 4034	6304 - 6859		17.2 - 33.4	8.13 - 8.97	0.43 - 0.48	3.53 - 9.88	0.4 - 1.79	80.2 - 123	4.14 - 20.7	463 - 1564	8.68 - 12.7	738 - 2010	13.1 - 36.6	heavy pollution	4.48 - 10.9	Veryheavy pollution	615 - 1741	Veryheavy pollution	9.46 - 22.6	17094 - 50924		4.95 - 6.35	1.83 - 3.05	2.46 - 3.84	-0.39	0.01 - 0.36
JX_YP	Jiangxi - YongPing	Copper	3	18.4	1806	28.2095	117.709	SE		63.3 - 106	213028 - 526085	3969 - 4465	6897 - 7383		16.4 - 22.1	2.99 - 4.15	0.1 - 0.1	1.15 - 2.09	14.8 - 44.9	514 - 707	2.09 - 3.67	28.6 - 32.2	5.21 - 8.43	158 - 252	11 - 15.2	heavy pollution	1.87 - 2.66	medium pollution	259 - 422	medium pollution	16.1 - 22.5	11839 - 16284		7.67 - 7.86	0.43 - 2.35	3.71 - 8.78	0.1 - 0.15	0.25 - 0.49
LN_QC	Liaoning - QingChengZi	Lead-Zinc	3	6.5	886	40.718	123.583	NE		58.8 - 68.4	359775 - 412754	2886 - 3010	3673 - 3866		37 - 58.9	5.33 - 13	0.67 - 0.77	8.72 - 10.1	18.2 - 29.4	507 - 568	121 - 1065	6487 - 9897	47.3 - 63.2	1266 - 1397	87.6 - 131	heavy pollution	21.4 - 23.7	Veryheavy pollution	2517 - 3023	Veryheavy pollution	38.4 - 43	180948 - 265811		7.68 - 8.05	0.79 - 1.06	71.9 - 76.1	0.2 - 0.55	1.37 - 1.58
NM_BY	Neimenggu - Baiyinnuo'er	Lead-Zinc	3	2.1	394	44.4435	118.934	NE		59.5 - 66.4	3735 - 207839	3185 - 10253	4127 - 28680		17.7 - 20.2	0.01 - 0.65	0.22 - 0.24	2.18 - 2.66	1.86 - 2.27	13.4 - 18.1	242 - 248	913 - 1037	42.3 - 46	891 - 1052	12.9 - 14.7	heavy pollution	3.33 - 3.57	Veryheavy pollution	478 - 560	heavy pollution	9.63 - 11.2	27852 - 31761		8.43 - 8.88	0.22 - 0.3	16.2 - 19.4	0.2 - 0.79	0.35 - 0.38
NM_DK	Neimenggu - DongKuang	not sure	3	7.2	129	41.0975	107.045	NE		58.2 - 77.9	29423 - 242760	3331 - 4745	4406 - 9300		109 - 258	6.36 - 9.13	0.87 - 1.38	7.23 - 10.3	3.26 - 6.6	116 - 153	120 - 187	1108 - 1481	140 - 204	4324 - 5201	29.4 - 39.4	heavy pollution	12.6 - 13.1	Veryheavy pollution	1361 - 1776	Veryheavy pollution	43.9 - 50.3	57456 - 62889		6.87 - 7.12	4.35 - 8.23	58.9 - 60.1	0.3 - 0.4	0.43 - 1.06
NM_LD	Neimenggu - LuDi	Polymetallic	3	1	312	44.1955	116.55	NE		59.3 - 70.2	82441 - 220602	3358 - 4725	4408 - 8370		1.96 - 3.79	7.81 - 9.65	0.45 - 0.83	1.3 - 1.85	8.37 - 14	262 - 351	0.02 - 0.06	398 - 1180	133 - 289	591 - 1355	8.56 - 16.3	heavy pollution	4.68 - 6.32	Veryheavy pollution	323 - 407	heavy pollution	15.2 - 21.2	20096 - 38306		3.18 - 3.43	3.59 - 3.73	10.3 - 11.6	2.62 - 3.54	0.96 - 1.14
NM_ZJ	Neimenggu - ZiJin	Lead-Zinc	3	6.5	133	41.1588	107.081	NE		54.5 - 78.6	205984 - 236001	3748 - 3799	5041 - 5075		129 - 243	7.96 - 12.1	0.67 - 1.48	7.07 - 7.69	1.54 - 6.27	107 - 117	118 - 141	1092 - 1283	114 - 232	4197 - 4719	28.3 - 30.3	heavy pollution	11.6 - 11.7	Veryheavy pollution	1301 - 1372	Veryheavy pollution	41.9 - 46	54413 - 58115		5.93 - 6.73	4.64 - 6.21	52.7 - 54.4	0.6 - 0.8	1.64 - 1.74
QH_SS	Qinghai - SaiShiTang	Copper	3	-0.9	379	35.325	99.809	NW		63.3 - 89.3	423825 - 618188	3099 - 3693	4328 - 5572		47.9 - 72.7	1.73 - 3	0.37 - 1.06	25.2 - 29.9	16.2 - 37.1	1800 - 2238	12.7 - 104	175 - 796	14.6 - 46.4	2303 - 2539	91.5 - 107	heavy pollution	18 - 24.5	Veryheavy pollution	4171 - 4814	Veryheavy pollution	73.1 - 84.7	56212 - 68327		7 - 7.62	2.19 - 2.37	6.57 - 11.2	0.1 - 0.83	0.03 - 0.24
QH_XT	Qinghai - XiTieShan	Lead-Zinc	3	2.8	80	37.2919	95.5556	NW		54.5 - 60	165846 - 191245	4036 - 4300	5819 - 6383		42 - 93.8	1.3 - 1.81	0.32 - 1.2	4.16 - 12.1	0.94 - 2.88	77.8 - 103	123 - 214	905 - 998	12.1 - 42.5	823 - 1791	15.9 - 43.3	heavy pollution	6.04 - 9.45	Veryheavy pollution	776 - 1986	Veryheavy pollution	11.5 - 19.8	29042 - 36238		7.67 - 7.84	2.71 - 4.18	25.2 - 30.1	0.05 - 0.1	0.41 - 0.5
SC_XC	Sichuan - XiaCun	Lead-Zinc	3	4.5	591	31.1741	99.5689	NW		54.6 - 80.2	70346 - 144666	2543 - 3245	2947 - 4641		5.93 - 11.8	1.64 - 2.51	0.34 - 0.59	3.13 - 5	11.7 - 29.5	151 - 217	893 - 1096	1597 - 2231	94.7 - 103	762 - 1249	22 - 31.1	heavy pollution	7.01 - 10.6	Veryheavy pollution	732 - 1112	Veryheavy pollution	13.4 - 20.5	46983 - 66719		7.01 - 7.46	0.94 - 1.1	4.04 - 4.28	0.2 - 0.78	0.19 - 0.2
SX_FX	Shaanxi - FengXian	Lead-Zinc	3	10.1	758	33.8931	106.602	NW		60 - 63.4	238537 - 255182	3379 - 3413	4494 - 4531		10.4 - 19	0.12 - 0.19	0.6 - 0.89	6.07 - 7.62	6.22 - 14.6	36.4 - 53.8	195 - 269	1042 - 1340	93.5 - 145	1933 - 2048	23.4 - 28.4	heavy pollution	6.99 - 7.72	Veryheavy pollution	1126 - 1330	Veryheavy pollution	20 - 21	37918 - 44448		8.35 - 8.43	0.76 - 0.9	62.8 - 66.7	0.1 - 0.2	0 - 0.03
SX_YQ	Shanxi - YuanQu	Copper	3	12.6	552	35.2614	111.651	NE		64.4 - 66.8	354052 - 465412	3039 - 3252	4118 - 4417		70.6 - 181	10.8 - 16.2	0.13 - 0.41	0.68 - 1.44	14.8 - 27.9	218 - 330	3.39 - 7.3	90.8 - 192	0.68 - 0.95	68.7 - 155	5.27 - 7.13	heavy pollution	1.73 - 2.42	medium pollution	167 - 264	medium pollution	7.55 - 10.5	7398 - 10178		8.4 - 9.04	0.19 - 0.83	3.54 - 4.26	0.35 - 0.87	1.13 - 1.3
XJ_AS	Xinjiang - ASheLe	Copper	3	3.2	240	48.2649	86.3296	NW		60 - 65.7	1160159 - 1201107	2033 - 2074	2083 - 2145		361 - 589	8.18 - 9.29	0.16 - 0.23	0.78 - 1.28	2.11 - 3.05	35.6 - 36.6	0.38 - 0.77	11.7 - 16.8	2.17 - 8.91	89.9 - 99.5	2.79 - 4.48	heavy pollution	0.61 - 0.73	unpolluted	125 - 200	medium pollution	1.84 - 1.94	1555 - 1649		5.91 - 6.52	0.17 - 0.36	19.1 - 33.6	1.92 - 3.13	0.72 - 0.8
XJ_FY	Xinjiang - FuYun	Gold-Copper	3	3	164	46.8107	89.6695	NW		62.2 - 70.5	269044 - 287463	3454 - 3469	4755 - 4813		26.4 - 69.8	0.87 - 1.36	0.02 - 0.02	0.08 - 0.34	6.56 - 12.3	214 - 320	0.08 - 0.41	11.7 - 18.1	0.36 - 0.7	24.3 - 33.4	4.46 - 6.63	heavy pollution	0.45 - 0.61	unpolluted	49.2 - 91	light pollution	6.37 - 9.44	4873 - 6862		8.45 - 8.9	0.65 - 2.48	12.9 - 21.5	0.25 - 0.78	1.29 - 1.72
XJ_KK	Xinjiang - Koktokay	Polymetallic	3	2.2	152	47.1937	89.7989	NW		58.5 - 73.4	971251 - 1107732	1935 - 2100	1896 - 2191		149 - 472	1.37 - 1.45	0.01 - 0.01	0.25 - 1.17	0.63 - 1.65	39.1 - 50.1	0.23 - 0.33	6.85 - 8.83	0.44 - 0.66	24.6 - 34.4	1.14 - 4.09	medium pollution	0.36 - 0.45	unpolluted	46.9 - 183	light pollution	1.37 - 1.75	1100 - 1406		8.16 - 8.31	0.13 - 0.17	2.9 - 4.31	0.7 - 1.09	0.28 - 0.38
XJ_TW	Xinjiang - TuWU	Copper	3	11.7	25	42.1251	92.6505	NW		61.6 - 67.6	284397 - 371528	2991 - 3318	3977 - 4550		36.1 - 85.4	2.69 - 3.67	0.01 - 0.01	0.17 - 0.41	0.7 - 4.84	38.4 - 189	0.24 - 0.8	15.1 - 23.5	0.23 - 0.92	29.5 - 84.4	0.89 - 3.98	light pollution	0.37 - 0.67	unpolluted	34.2 - 69.9	light pollution	1.39 - 5.88	1512 - 4622		8.71 - 9.4	2.9 - 11.9	6.07 - 7.77	0 - 0.35	0.48 - 0.49
YN_HZ	Yunnan - HuiZe	Lead-Zinc	3	10.6	944	26.6436	103.724	SW		56.8 - 109	229158 - 592280	3476 - 3884	5406 - 6166		4.31 - 18.6	0.81 - 1.9	1.04 - 2.37	9.3 - 29.3	4.95 - 22.6	39.6 - 68.1	475 - 513	4525 - 10603	250 - 889	12061 - 24961	70.9 - 157	heavy pollution	19 - 36.5	Veryheavy pollution	2171 - 5431	Veryheavy pollution	114 - 236	177900 - 397979		7.51 - 8.42	0.17 - 1.5	NA - NA	1.24 - 1.48	0.09 - 0.17
YN_LP	Yunnan - LanPing	Lead-Zinc	3	13.7	1152	26.3943	99.3882	SW		81.9 - 102	255706 - 301764	3552 - 3900	5582 - 6635		50.3 - 55.5	1.58 - 1.87	15.6 - 16.7	265 - 281	1.73 - 2.01	30 - 38.4	286 - 381	1649 - 2369	521 - 685	22866 - 30144	921 - 976	heavy pollution	34.4 - 42.3	Veryheavy pollution	40293 - 42720	Veryheavy pollution	205 - 270	168438 - 220647		7.68 - 7.86	0.6 - 0.76	21.4 - 30.5	0.7 - 1.5	0.1 - 0.26
YN_TD	Yunnan - TangDan	Copper	3	19.5	726	26.1923	103.101	SW		51.5 - 60.6	38457 - 162256	3410 - 4212	4871 - 7237		6.08 - 17.6	0.74 - 1.83	0.01 - 0.05	0.18 - 0.21	314 - 417	1108 - 1202	1.84 - 3.97	24.2 - 30.9	5.71 - 11.5	54.6 - 103	22.9 - 24.9	heavy pollution	1.09 - 1.34	medium pollution	190 - 209	medium pollution	32.2 - 35.3	23214 - 25323		8.74 - 9.32	0.24 - 0.39	109 - 115	0.79 - 1.49	0.2 - 0.29
YN_YM	Yunnan - YiMen	Copper	3	19.1	845	24.883	102.032	SW		54.4 - 66.2	56124 - 119281	3306 - 3945	4680 - 6233		13.8 - 14.9	1.08 - 1.08	1.27 - 1.39	16.4 - 16.8	733 - 856	3438 - 3839	98.3 - 143	1537 - 1619	33.8 - 45.8	21412 - 27026	125 - 152	heavy pollution	54.7 - 55.9	Veryheavy pollution	3432 - 3516	Veryheavy pollution	299 - 336	230071 - 249533		8.83 - 9.05	0.26 - 0.3	0.51 - 1.37	0.3 - 0.59	0.03 - 0.32
ZJ_SY	Zhejiang - ShangYu	Polymetallic	1	16.5	1406	30.1111	119.821	SE		71	272199	3292	4684		114	2.7	4.9	21.1	57.3	267	177	1601	334	3389	75.9	heavy pollution	18.9	Veryheavy pollution	3470	Veryheavy pollution	39.8	63345		7.7	1.79	5.49	1.31	0.02
a SE: Southeast; SW: Southwest; SM: South middle; NE: Northeast; NW: Northwest
b NPI: Nemerow Pollution Index
c NPI ranking: unpolluted when NPI <= 1; light pollution when NPI <=2; medium pollution when NPI <=3; heavy pollution when NPI >3
d PLI: Pollution Load Index
e PLI ranking: unpolluted when PLI <= 1; medium pollution when PLI <=2; heavy pollution when PLI <=3; very heavy pollution when PLI >3
f PERI: Potential Ecological Risk Index
g PERI ranking: light pollution when PERI <= 150; medium pollution when PERI <= 300; heavy pollution when PERI <= 600; very heavy pollution when PERI > 600
h MTI: Metal Toxicity Index
i AMTI: Availabel Metal Toxicity Index

## Sheet: Table S4
Table S4. Detailed information of the mine sites and their corresponding metagenomes (samples) in the South China AMD sediment dataset.
Site (abbreviation)	Province - location	Mine type	No. of samples	Climate factors			Data size					Geographic factors													Metal-related parameters																	Other physico-chemical parameters
				MAT (°C)	MAP (mm)		Clean data (Gb)	No. of contigs > 1 kb	Avg contig length (bp)	N50 of contigs (bp)		Latitude (°N)	Longitude (°E)	Geographic region a		THg (µg/kg)	MeHg (ng/kg)	MeHg/THg (%)	Fe2+ (g/kg)	Fe3+ (g/kg)	Fe (g/kg)	Zn (mg/kg)	Cu (mg/kg)	Mn (mg/kg)	Cd (mg/kg)	Pb (mg/kg)	Available Cu (mg/kg)	Available Cd (mg/kg)	Available Mn (mg/kg)	Available Pb (mg/kg)	Available Zn (mg/kg)	NPI b	NPI ranking c	PLI d	PLI ranking e	PERI f	PERI ranking g	MTI h	AMTI i		pH	EC (ms/cm)	Total C (g/kg)	Total N (g/kg)	Total P (g/kg)	SO42- (g/kg)
AH_MA	Anhui - MaAnShan	Magnetite	5	15.6	1110		81 - 90.1	158960 - 245752	2271 - 3557	2445 - 6094		31.6776	118.628	SE		20.2 - 33.4	14.8 - 44.9	0.7 - 1.52	0.05 - 0.13	0.62 - 1.39	47 - 134	57.7 - 116	103 - 131	303 - 434	0.03 - 0.26	24.4 - 97.5	1.54 - 2.21	0 - 0.03	44.7 - 86.5	2.35 - 2.65	4.75 - 8.3	2.18 - 2.78	medium pollution	0.37 - 0.46	unpolluted	47.3 - 68.1	light pollution	3.5 - 4.92	2212 - 3137		2.58 - 2.8	3.11 - 4.3	24.4 - 42.8	0.12 - 1.55	2.78 - 5.38	4.83 - 9.56
AH_TL	Anhui - TongLing	Copper	10	16.5	1258		44.5 - 92.9	60919 - 149976	3251 - 4350	4707 - 8166		30.943	117.991	SE		214 - 539	24.8 - 828	0.08 - 1.69	0.03 - 0.06	0.31 - 0.74	106 - 165	249 - 1869	783 - 1742	312 - 2307	0.39 - 9.93	423 - 1636	9.25 - 34.3	0.05 - 3.64	29 - 1179	2.02 - 2.59	10.3 - 414	21 - 37.2	heavy pollution	3.14 - 9.37	Veryheavy pollution	495 - 1964	heavy pollution	35.2 - 53.5	22654 - 39144		2.49 - 2.7	3.02 - 8.23	18.3 - 110	0.09 - 1.86	1.17 - 2.89	7.86 - 60.6
AH_WH	Anhui - WuHu	Polymetallic	5	16.4	1220		46.5 - 84	43379 - 275796	2963 - 3617	3918 - 5859		31.0827	118.257	SE		17 - 38.7	0.24 - 63.3	0.01 - 3.16	0.16 - 0.4	2.29 - 8.82	185 - 310	35.6 - 58	581 - 678	154 - 299	0 - 0.21	55.7 - 79.8	0.91 - 1.92	0.05 - 0.07	1.21 - 3.78	2.34 - 2.67	0.45 - 0.86	11.9 - 13.9	heavy pollution	0.24 - 0.68	unpolluted	99.9 - 147	light pollution	17 - 20	11971 - 13857		2.77 - 4.66	2.53 - 3.44	40 - 67.2	0 - 0.24	2.25 - 7.06	4.31 - 8.99
FJ_ZJ	Fujian - ZiJin	Gold-Copper	1	19	1614		73.6	328693	3028	4128		26.2726	118.269	SE		79	31	0.39	0.1	1.61	23.3	116	446	36.2	1.83	81.4	113	0.26	5.65	2.67	19.4	9.54	heavy pollution	1.39	medium pollution	372	heavy pollution	13.9	9370		2.53	5.03	18.7	0.01	0.44	7.17
GD_DB	Guangdong - DaBaoShan	Pyrite-Copper	3	18.5	1753		75.4 - 83.9	169024 - 363526	2640 - 3330	3144 - 4898		24.5566	113.745	SM		52.8 - 116	2.87 - 62.8	0.02 - 1.19	0.02 - 0.09	0.44 - 2.69	82.6 - 103	590 - 607	4292 - 4406	450 - 460	4.6 - 8.7	96.8 - 240	74 - 171	0.14 - 0.52	15.2 - 29.5	1.93 - 2.35	8.61 - 18.8	89.1 - 90.8	heavy pollution	3.95 - 4.64	Veryheavy pollution	1373 - 1953	Veryheavy pollution	128 - 131	86419 - 89408		1.87 - 2.21	0.82 - 1.22	24.5 - 35.3	0.1 - 0.23	0.6 - 0.73	5.05 - 7.44
GD_FK	Guangdong - FanKou	Lead-Zinc	5	20.3	1504		76.6 - 81.9	180414 - 364371	2954 - 3604	3875 - 6199		25.0492	113.664	SM		7830 - 13300	510 - 1188	0.05 - 0.15	0.05 - 1.34	0.09 - 3.63	171 - 360	504 - 10679	180 - 751	14.8 - 556	0.04 - 4.44	7453 - 15840	0.17 - 330	0 - 0.17	4.8 - 312	2.51 - 17.7	22.2 - 1732	97.7 - 205	heavy pollution	8.86 - 23.3	Veryheavy pollution	3751 - 5973	Veryheavy pollution	31.2 - 127	49783 - 98718		2.49 - 5.45	2.16 - 3.24	29.1 - 82	0.05 - 1.02	0.62 - 3.06	14.6 - 18.2
GD_TL	Guangdong - TieLong	Pyrite-Copper	3	18.5	1753		63.2 - 87.4	236373 - 286659	2733 - 3269	3391 - 4926		24.5521	113.745	SM		34.2 - 46.4	54.5 - 129	1.17 - 3.1	0.05 - 0.09	0.13 - 1.3	93.7 - 120	515 - 675	704 - 801	198 - 352	2.46 - 3.85	860 - 1749	3.74 - 6.36	0.04 - 0.06	14.8 - 39.5	25 - 39.5	6.28 - 12.2	17.8 - 23.8	heavy pollution	3.46 - 3.9	Veryheavy pollution	735 - 828	Veryheavy pollution	27.3 - 30.9	20134 - 23295		2.42 - 2.69	0.38 - 0.42	4.21 - 6.79	0.06 - 0.3	0.52 - 0.62	13.5 - 14.2
GD_YF	Guangdong - YunFu	Pyrite	5	20.9	1630		54.7 - 72.6	135911 - 298585	2593 - 3029	3032 - 4076		22.9645	112.015	SM		16.5 - 33.4	0.73 - 20.2	0.04 - 1	0.5 - 1.22	0.22 - 33.1	169 - 226	31.1 - 129	21.9 - 34.9	88 - 360	0.01 - 0.18	318 - 549	0 - 0	0.02 - 0.06	11.3 - 17.8	2.92 - 5.58	1.94 - 4.95	4.13 - 7.06	heavy pollution	0.26 - 0.45	unpolluted	67.5 - 115	light pollution	1.75 - 2.61	2369 - 3333		2.53 - 2.89	1.67 - 3.11	36.8 - 62.2	0.04 - 0.38	0.32 - 2.11	5.23 - 8.08
GX_DS	Guangxi - DaShan	Tin-Zinc	2	17.3	1393		76.8 - 85.9	183567 - 311985	2607 - 3327	3071 - 4978		25.1495	107.503	SW		270 - 455	307 - 331	0.68 - 1.23	0.2 - 0.27	1.77 - 1.95	55.3 - 116	3188 - 4953	503 - 598	592 - 1023	24.9 - 72.1	621 - 1223	13.4 - 41.7	5.4 - 12	103 - 205	1.94 - 2.11	534 - 802	86.6 - 247	heavy pollution	11.3 - 12.4	Veryheavy pollution	4131 - 11114	Veryheavy pollution	44.5 - 62	15750 - 16689		2.47 - 3.01	2.28 - 7.27	65.3 - 85.7	0.48 - 1.11	6.01 - 10.4	5.97 - 7.76
GX_LS	Guangxi - LongShenAo	Polymetallic	5	18.9	1410		70.7 - 91.8	171295 - 443892	2553 - 3568	2918 - 5818		24.834	107.569	SW		1095 - 1345	282 - 499	0.22 - 0.42	0.1 - 0.15	1.45 - 1.86	113 - 158	2177 - 2968	135 - 378	169 - 224	10.9 - 14.8	3209 - 6146	1.07 - 1.83	0.44 - 0.62	13.2 - 17.7	2.1 - 2.59	83.9 - 112	44.8 - 82.2	heavy pollution	10.3 - 13.5	Veryheavy pollution	2619 - 3476	Veryheavy pollution	30.4 - 39.9	19713 - 35547		2.51 - 2.56	3.08 - 3.56	71.3 - 161	1.18 - 1.6	9.36 - 10.2	6.31 - 7.39
GX_WY	Guangxi - WuYi	Polymetallic	5	17.3	1393		71.3 - 79.8	282132 - 540878	2398 - 2723	2617 - 3405		25.1483	107.501	SW		69.5 - 142	29.6 - 82.9	0.43 - 0.78	0.28 - 0.38	15.6 - 23.7	289 - 388	402 - 560	388 - 581	265 - 343	2.65 - 3.77	42.7 - 97.1	0.4 - 2.04	0.03 - 0.15	1.47 - 5.69	2.44 - 4.1	0.79 - 3.18	10.2 - 13.8	heavy pollution	1.83 - 2.61	heavy pollution	511 - 704	heavy pollution	15.5 - 21.7	8006 - 12095		3.92 - 4.37	1.43 - 1.89	32.7 - 39	0.32 - 0.61	1.31 - 2.43	17.3 - 26.2
GZ_BP	Guizhou - BanPo	Antimony	6	15.7	1325		70.6 - 79.9	101628 - 554385	2489 - 3555	2800 - 5806		25.8097	107.619	SW		1060 - 1620	582 - 1104	0.53 - 0.82	0.26 - 0.7	2.78 - 4.23	72.8 - 98.3	26.5 - 62.7	23.2 - 81.3	139 - 155	0.02 - 0.22	15.5 - 45.3	0.08 - 0.33	0 - 0.11	1.26 - 1.75	1.68 - 2.1	0.32 - 1.52	2.26 - 3.36	heavy pollution	0.38 - 0.59	unpolluted	315 - 453	heavy pollution	1.75 - 3.65	632 - 1851		2.4 - 3.45	2.37 - 2.86	24.3 - 47.7	0.02 - 0.1	1.71 - 6.68	3.57 - 4.5
GZ_JA	Guizhou - JiuAn	Polymetallic	6	15.7	1216		70.2 - 80.5	61715 - 364561	2365 - 3709	2677 - 6912		26.5237	106.571	SW		4.28 - 17.6	0.48 - 52.3	0.03 - 7.67	0.33 - 0.41	14 - 20.3	128 - 309	0.17 - 15	1.69 - 31.3	13 - 22	0.01 - 0.76	0.01 - 5.8	0 - 0.12	0 - 0.03	7.07 - 13	0 - 2.6	0 - 1.75	0.06 - 2.59	unpolluted	0.01 - 0.11	unpolluted	3.49 - 117	light pollution	0.08 - 1.01	37.1 - 657		2.4 - 3.45	2.37 - 2.86	25.2 - 40.1	0.55 - 1.89	0.75 - 2.37	14.7 - 31.7
GZ_LL	Guizhou - LongLi	Polymetallic	5	14	1287		59.8 - 83.9	251183 - 301390	2589 - 2919	3012 - 3864		26.3848	106.979	SW		23.9 - 50.1	51.4 - 157	1.35 - 5.15	0.2 - 0.64	5.48 - 22.5	57.3 - 165	16.2 - 773	7.48 - 522	13.7 - 310	0.07 - 1.58	0.94 - 1812	0 - 0.23	0 - 0.02	5.01 - 10.1	0 - 2.11	0.43 - 1.63	0.26 - 24.2	unpolluted	0.09 - 3.44	unpolluted	19.4 - 591	light pollution	0.39 - 24.4	166 - 19979		2.79 - 3.26	2.3 - 2.67	6.46 - 103	0.06 - 1.25	0.58 - 0.95	16.7 - 33.7
GZ_ZJ	Guizhou - ZhiJin	Polymetallic	6	14.6	1201		68.1 - 75.9	93384 - 267885	2740 - 3299	3417 - 5095		26.6004	105.729	SW		9.16 - 180	0.96 - 77	0.01 - 0.43	0.01 - 0.05	0.26 - 2.3	15.9 - 65.3	49 - 230	432 - 2188	35.1 - 60.7	0.6 - 2.32	0.08 - 275	1.81 - 220	0.15 - 0.43	0.85 - 5.04	0 - 2.92	3.95 - 20.2	9.09 - 45.2	heavy pollution	0.42 - 3.22	medium pollution	278 - 736	heavy pollution	13.3 - 64.8	8671 - 45233		1.46 - 2.7	0.36 - 2.18	7.58 - 24.5	0.02 - 0.15	0.22 - 0.66	3.9 - 12.3
HN_HS	Hunan - HuangShaPing	Lead-Zinc	2	18.2	1446		84.2 - 89.9	87462 - 312095	3038 - 3421	4176 - 5482		25.6782	112.707	SM		69.7 - 70.4	2.91 - 44.7	0.04 - 0.63	0.05 - 0.13	0.47 - 0.55	32.7 - 36.7	647 - 691	122 - 150	448 - 454	2.22 - 5.9	65.9 - 347	2.07 - 2.92	0.58 - 0.78	124 - 215	1.95 - 2.18	150 - 204	8.18 - 20.4	heavy pollution	1.88 - 2.04	medium pollution	425 - 941	heavy pollution	9.7 - 10.5	3388 - 4282		2.81 - 2.83	3.36 - 3.51	24.1 - 32.7	0.32 - 0.51	1.2 - 1.28	5.34 - 5.81
HN_SK	Hunan - ShuiKouShan	Lead-Zinc	4	18.4	1402		62.7 - 83.7	218066 - 264011	3168 - 3721	4705 - 6264		26.534	112.608	SM		357 - 23244	285 - 579	0.02 - 1.08	0.01 - 0.05	0.24 - 0.51	94.8 - 268	2533 - 9727	342 - 661	75 - 965	17.1 - 651	820 - 2547	7.39 - 95.3	0.49 - 5.17	7.05 - 507	5.34 - 278	85.1 - 390	62.9 - 2217	heavy pollution	12.3 - 29.2	Veryheavy pollution	3966 - 98215	Veryheavy pollution	44.9 - 114	11870 - 26932		2.85 - 6.8	2.4 - 3.14	64.8 - 108	0.12 - 0.42	0.28 - 0.58	3.83 - 6.93
JX_DX	Jiangxi - DeXing	Copper	3	16.6	1849		54.1 - 87.5	79763 - 119172	2918 - 3685	3770 - 6424		29.0024	117.728	SE		13.7 - 16.9	0.02 - 1.34	0 - 0.09	0.07 - 0.08	2.3 - 2.88	165 - 176	50.2 - 191	650 - 1191	308 - 403	0.03 - 0.05	81.8 - 136	29.3 - 63.3	0 - 0.02	57.8 - 203	1.7 - 2.52	3.38 - 9.79	13.4 - 24.3	heavy pollution	0.45 - 0.64	unpolluted	122 - 191	medium pollution	19.6 - 34.6	13717 - 24248		2.79 - 3.08	8.09 - 9.5	64.6 - 76.6	1.76 - 3.21	7.42 - 18.4	23.1 - 54.5
JX_YP	Jiangxi - YongPing	Copper	5	18.5	1792		23.3 - 90.8	71227 - 227497	2482 - 3458	2748 - 5443		28.1913	117.767	SE		21.9 - 35.8	0.09 - 22.8	0 - 0.64	0.1 - 0.23	4.09 - 4.99	152 - 230	90 - 276	882 - 1546	104 - 190	0.08 - 0.32	42.7 - 233	1.06 - 5.63	0.01 - 0.04	1.39 - 4.62	2.43 - 2.85	0.8 - 1.52	18 - 31.6	heavy pollution	0.57 - 1.51	unpolluted	153 - 278	medium pollution	26.1 - 46.2	17869 - 31446		2.72 - 2.94	1.51 - 2.55	11.8 - 23.9	0.24 - 0.48	1.45 - 2.08	28.5 - 53.4
JX_YS	Jiangxi - YinShan	Lead-Zinc	5	17.5	1790		47.1 - 72.8	82024 - 374081	1464 - 2853	1887 - 3713		28.9774	117.601	SE		0.82 - 68.4	0.01 - 26.9	0.01 - 0.43	0.37 - 0.61	23 - 31.5	77.1 - 108	440 - 589	489 - 759	556 - 1296	1.69 - 2.19	515 - 756	4.75 - 7.18	0.08 - 0.22	72.2 - 171	2.27 - 2.75	35.5 - 64.9	11.1 - 16.6	heavy pollution	1.34 - 2.91	heavy pollution	454 - 535	heavy pollution	19 - 27.8	12503 - 18759		2.75 - 3.03	1.79 - 2.53	18.1 - 37.3	0.94 - 1.03	1.86 - 2.49	7.1 - 12.9
a SE: Southeast; SW: Southwest; SM: South middle
b NPI: Nemerow Pollution Index
c NPI ranking: unpolluted when NPI <= 1; light pollution when NPI <=2; medium pollution when NPI <=3; heavy pollution when NPI >3
d PLI: Pollution Load Index
e PLI ranking: unpolluted when PLI <= 1; medium pollution when PLI <=2; heavy pollution when PLI <=3; very heavy pollution when PLI >3
f PERI: Potential Ecological Risk Index
g PERI ranking: light pollution when PERI <= 150; medium pollution when PERI <= 300; heavy pollution when PERI <= 600; very heavy pollution when PERI > 600
h MTI: Metal Toxicity Index
i AMTI: Availabel Metal Toxicity Index

## Sheet: Table S5
Table S5. The self-constructed database of microbial genes encoding mobile genetic elements (MGEs).
MGE id	NCBI accession No.	MGE type	Intl1
AB062597.1_cds_BAB59050.1	BAB59050.1	resolvase
AB062597.1_cds_BAB59051.1	BAB59051.1	transposase
AB066362.1_cds_BAB62426.1	BAB62426.1	transposase
AB066362.1_cds_BAB62427.1	BAB62427.1	resolvase
AB066362.1_cds_BAB62437.1	BAB62437.1	transposase
AB070224.1_cds_BAB71947.1	BAB71947.1	integrase
AB088420.3_cds_BAC41563.1	BAC41563.1	resolvase
AB088420.3_cds_BAC41564.1	BAC41564.1	transposase
AB088420.3_cds_BAC41565.1	BAC41565.1	transposase
AB088420.3_cds_BAC41566.1	BAC41566.1	transposase
AB088420.3_cds_BAC41569.1	BAC41569.1	integrase
AB088420.3_cds_BAC41570.1	BAC41570.1	integrase
AB088420.3_cds_BAC41593.1	BAC41593.1	integrase
AB088420.3_cds_BAC41689.1	BAC41689.1	transposase
AB088420.3_cds_BAC41697.1	BAC41697.1	transposase
AB200915.1_cds_BAD88722.1	BAD88722.1	integrase
AB207867.1_cds_BAE54314.1	BAE54314.1	transposase
AB207867.1_cds_BAE54315.1	BAE54315.1	resolvase
AB207867.1_cds_BAE54321.1	BAE54321.1	integrase	Class I Integron integrase IntI1
AB237655.1_cds_BAE92125.1	BAE92125.1	resolvase
AB237655.1_cds_BAE92181.1	BAE92181.1	integrase
AB238971.1_cds_BAF02466.1	BAF02466.1	resolvase
AB238971.1_cds_BAF02467.1	BAF02467.1	transposase
AB257723.1_cds_BAE93481.1	BAE93481.1	integrase
AB257724.1_cds_BAE93482.1	BAE93482.1	integrase
AB258232.1_cds_BAE93610.1	BAE93610.1	integrase
AB258233.1_cds_BAE93611.1	BAE93611.1	integrase
AB258234.1_cds_BAE93612.1	BAE93612.1	integrase
AB258235.1_cds_BAE93613.1	BAE93613.1	integrase
AB258236.1_cds_BAE93614.1	BAE93614.1	integrase
AB258237.1_cds_BAE93615.1	BAE93615.1	integrase
AB258238.1_cds_BAE93616.1	BAE93616.1	integrase
AB258239.1_cds_BAE93617.1	BAE93617.1	integrase
AB258240.1_cds_BAE93618.1	BAE93618.1	integrase
AB258241.1_cds_BAE93619.1	BAE93619.1	integrase
AB258242.1_cds_BAE93620.1	BAE93620.1	integrase
AB258243.1_cds_BAE93621.1	BAE93621.1	integrase
AB258245.1_cds_BAE93623.1	BAE93623.1	integrase
AB258246.1_cds_BAE93624.1	BAE93624.1	integrase
AB258247.1_cds_BAE93625.1	BAE93625.1	integrase
AB258249.1_cds_BAE93627.1	BAE93627.1	integrase
AB258250.1_cds_BAE93628.1	BAE93628.1	integrase
AB258252.1_cds_BAE93630.1	BAE93630.1	integrase
AB258254.1_cds_BAE93632.1	BAE93632.1	integrase
AB258255.1_cds_BAE93633.1	BAE93633.1	integrase
AB258257.1_cds_BAE93635.1	BAE93635.1	integrase
AB258258.1_cds_BAE93636.1	BAE93636.1	integrase
AB258259.1_cds_BAE93637.1	BAE93637.1	integrase
AB258260.1_cds_BAE93638.1	BAE93638.1	integrase
AB258261.1_cds_BAE93639.1	BAE93639.1	integrase
AB258263.1_cds_BAE93641.1	BAE93641.1	integrase
AB258265.1_cds_BAE93643.1	BAE93643.1	integrase
AB258266.1_cds_BAE93644.1	BAE93644.1	integrase
AB258267.1_cds_BAE93645.1	BAE93645.1	integrase
AB258268.1_cds_BAE93646.1	BAE93646.1	integrase
AB258270.1_cds_BAE93648.1	BAE93648.1	integrase
AB258271.1_cds_BAE93649.1	BAE93649.1	integrase
AB258272.1_cds_BAE93650.1	BAE93650.1	integrase
AB258273.1_cds_BAE93651.1	BAE93651.1	integrase
AB258274.1_cds_BAE93652.1	BAE93652.1	integrase
AB258275.1_cds_BAE93653.1	BAE93653.1	integrase
AB258276.1_cds_BAE93654.1	BAE93654.1	integrase
AB258277.1_cds_BAE93655.1	BAE93655.1	integrase
AB258279.1_cds_BAE93657.1	BAE93657.1	integrase
AB258281.1_cds_BAE93659.1	BAE93659.1	integrase
AB258283.1_cds_BAE93661.1	BAE93661.1	integrase
AB258285.1_cds_BAE93663.1	BAE93663.1	integrase
AB258287.1_cds_BAE93665.1	BAE93665.1	integrase
AB258289.1_cds_BAE93667.1	BAE93667.1	integrase
AB258290.1_cds_BAE93668.1	BAE93668.1	integrase
AB258291.1_cds_BAE93669.1	BAE93669.1	integrase
AB258292.1_cds_BAE93670.1	BAE93670.1	integrase
AB258293.1_cds_BAE93671.1	BAE93671.1	integrase
AB258295.1_cds_BAE93673.1	BAE93673.1	integrase
AB258296.1_cds_BAE93674.1	BAE93674.1	integrase
AB258297.1_cds_BAE93675.1	BAE93675.1	integrase
AB258299.1_cds_BAE93677.1	BAE93677.1	integrase
AB258300.1_cds_BAE93678.1	BAE93678.1	integrase
AB258301.1_cds_BAE93679.1	BAE93679.1	integrase
AB258302.1_cds_BAE93680.1	BAE93680.1	integrase
AB258303.1_cds_BAE93681.1	BAE93681.1	integrase
AB261016.2_cds_BAU61663.1	BAU61663.1	resolvase
AB266126.2_cds_BAH89682.1	BAH89682.1	transposase
AB266126.2_cds_BAH89683.1	BAH89683.1	transposase
AB266126.2_cds_BAH89684.1	BAH89684.1	transposase
AB266126.2_cds_BAH89692.1	BAH89692.1	transposase
AB266126.2_cds_BAH89693.1	BAH89693.1	transposase
AB266126.2_cds_BAH89696.1	BAH89696.1	transposase
AB266126.2_cds_BAH89697.1	BAH89697.1	transposase
AB266126.2_cds_BAH89698.1	BAH89698.1	transposase
AB266126.2_cds_BAH89699.1	BAH89699.1	resolvase
AB273726.1_cds_BAF31250.1	BAF31250.1	integrase
AB273727.1_cds_BAF31251.1	BAF31251.1	integrase
AB290229.1_cds_BAF45172.1	BAF45172.1	transposase
AB290253.1_cds_BAF45205.1	BAF45205.1	resolvase
AB355132.1_cds_BAF75919.1	BAF75919.1	integrase
AB355133.1_cds_BAF75920.1	BAF75920.1	integrase
AB355134.1_cds_BAF75921.1	BAF75921.1	integrase
AB355135.1_cds_BAF75922.1	BAF75922.1	integrase
AB355136.1_cds_BAF75923.1	BAF75923.1	integrase
AB366440.1_cds_BAF92904.1	BAF92904.1	recombinase
AB366440.1_cds_BAF92906.1	BAF92906.1	transposase
AB366440.1_cds_BAF92907.1	BAF92907.1	transposase
AB366440.1_cds_BAF92979.1	BAF92979.1	transposase
AB498756.1_cds_BAI83347.1	BAI83347.1	transposase
AB498756.1_cds_BAI83348.1	BAI83348.1	transposase
AB498756.1_cds_BAI83362.1	BAI83362.1	recombinase
AB498756.1_cds_BAI83363.1	BAI83363.1	recombinase
AB498756.1_cds_BAI83372.1	BAI83372.1	transposase
AB546978.1_cds_BAJ06836.1	BAJ06836.1	integrase
AB546979.1_cds_BAJ06839.1	BAJ06839.1	integrase
AB546982.1_cds_BAJ06846.1	BAJ06846.1	integrase
AB546983.1_cds_BAJ06849.1	BAJ06849.1	integrase
AB546984.1_cds_BAJ06851.1	BAJ06851.1	integrase
AB546985.1_cds_BAJ06855.1	BAJ06855.1	integrase
AB546986.1_cds_BAJ06858.1	BAJ06858.1	integrase
AB546987.1_cds_BAJ06861.1	BAJ06861.1	integrase
AB546988.1_cds_BAJ06864.1	BAJ06864.1	integrase
AB546989.1_cds_BAJ06867.1	BAJ06867.1	integrase
AB546990.1_cds_BAJ06870.1	BAJ06870.1	integrase
AB546991.1_cds_BAJ06873.1	BAJ06873.1	integrase
AB546992.1_cds_BAJ06875.1	BAJ06875.1	integrase
AB546992.1_cds_BAJ06876.1	BAJ06876.1	transposase
AB546995.1_cds_BAJ06883.1	BAJ06883.1	integrase
AB546996.1_cds_BAJ06886.1	BAJ06886.1	integrase
AB546997.1_cds_BAJ06888.1	BAJ06888.1	integrase
AB546998.1_cds_BAJ06890.1	BAJ06890.1	integrase
AB576781.2_cds_BAJ15296.1	BAJ15296.1	transposase
AB576781.2_cds_BAJ15304.1	BAJ15304.1	transposase
AB576781.2_cds_BAJ15326.1	BAJ15326.1	resolvase
AB576781.2_cds_BAJ15327.1	BAJ15327.1	transposase
AB576781.2_cds_BAJ15330.1	BAJ15330.1	resolvase
AB576781.2_cds_BAJ15335.1	BAJ15335.1	transposase
AB576781.2_cds_BAJ15341.1	BAJ15341.1	integrase
AB605179.1_cds_BAL48639.1	BAL48639.1	transposase
AB605179.1_cds_BAL48643.1	BAL48643.1	integrase
AB605179.1_cds_BAL48704.1	BAL48704.1	resolvase
AB610645.1_cds_BAJ65346.1	BAJ65346.1	transposase
AB610645.1_cds_BAJ65347.1	BAJ65347.1	resolvase
AB610646.1_cds_BAJ65349.1	BAJ65349.1	transposase
AB610646.1_cds_BAJ65350.1	BAJ65350.1	resolvase
AB610647.1_cds_BAJ65353.1	BAJ65353.1	resolvase
AB610648.1_cds_BAJ65354.1	BAJ65354.1	transposase
AB759690.1_cds_BAN17411.1	BAN17411.1	transposase
AB759690.1_cds_BAN17431.1	BAN17431.1	transposase
AB823539.1_cds_BAN42645.1	BAN42645.1	integrase
AB824739.1_cds_BAN57555.1	BAN57555.1	transposase
AB853026.1_cds_BAO19068.1	BAO19068.1	transposase
AB853026.1_cds_BAO19106.1	BAO19106.1	integrase
AB853026.1_cds_BAO19108.1	BAO19108.1	transposase
AB853026.1_cds_BAO19191.1	BAO19191.1	integrase
AB853026.1_cds_BAO19305.1	BAO19305.1	integrase
AE017226.1_cds_AAS11662.1	AAS11662.1	integrase
AE017226.1_cds_AAS11723.1	AAS11723.1	integrase
AE017226.1_cds_AAS11727.1	AAS11727.1	integrase
AE017226.1_cds_AAS12359.1	AAS12359.1	integrase
AE017226.1_cds_AAS12696.1	AAS12696.1	recombinase
AE017226.1_cds_AAS13105.1	AAS13105.1	integrase
AE017226.1_cds_AAS13222.1	AAS13222.1	transposase
AE017226.1_cds_AAS13259.1	AAS13259.1	integrase
AF029344.2_cds_AAK81686.1	AAK81686.1	transposase
AF038866.2_cds_AAC80279.1	AAC80279.1	transposase
AF055586.1_cds_AAC38424.1	AAC38424.1	recombinase
AF063010.1_cds_AAC34799.1	AAC34799.1	integrase
AF072896.1_cds_AAC73063.1	AAC73063.1	transposase
AF151431.1_cds_AAD44272.1	AAD44272.1	transposase
AF151431.1_cds_AAD44274.1	AAD44274.1	transposase
AF151431.1_cds_AAD44275.1	AAD44275.1	transposase
AF151431.1_cds_AAD44276.1	AAD44276.1	transposase
AF174129.3_cds_AAK60193.1	AAK60193.1	transposase
AF179593.1_cds_AAF05322.1	AAF05322.1	transposase
AF180939.2_cds_AAD55407.2	AAD55407.2	recombinase
AF221900.1_cds_AAF97622.1	AAF97622.1	integrase	Class I Integron integrase IntI1
AF263519.1_cds_AAK26251.1	AAK26251.1	integrase	Class I Integron integrase IntI1
AF302086.1_cds_AAK17117.1	AAK17117.1	integrase
AF313472.2_cds_ABK33454.1	ABK33454.1	transposase
AF314189.1_cds_AAK00304.1	AAK00304.1	integrase
AF314190.1_cds_AAK00305.1	AAK00305.1	integrase
AF314191.1_cds_AAK00307.1	AAK00307.1	integrase
AF322577.2_cds_AAK13429.2	AAK13429.2	integrase	Class I Integron integrase IntI1
AF324211.1_cds_AAK01408.1	AAK01408.1	recombinase
AF324482.1_cds_AAK07443.1	AAK07443.1	recombinase
AF324484.1_cds_AAK07447.1	AAK07447.1	recombinase
AF326777.3_cds_AAL08440.1	AAL08440.1	transposase
AF416297.1_cds_AAL10410.1	AAL10410.1	resolvase
AF457211.1_cds_AAN87568.1	AAN87568.1	transposase
AF486817.1_cds_AAL99977.1	AAL99977.1	integrase	Class I Integron integrase IntI1
AH011645.2_cds_AAM43797.1	AAM43797.1	transposase
AJ245670.3_cds_CAB82887.1	CAB82887.1	integrase	Class I Integron integrase IntI1
AJ251743.1_cds_CAC69253.1	CAC69253.1	resolvase
AJ251743.1_cds_CAC69254.1	CAC69254.1	transposase
AJ277063.1_cds_CAC35342.1	CAC35342.1	integrase
AJ277063.1_cds_CAC35348.1	CAC35348.1	transposase
AJ431260.1_cds_CAD24342.1	CAD24342.1	transposase
AJ431260.1_cds_CAD24343.1	CAD24343.1	transposase
AJ431260.1_cds_CAD24356.1	CAD24356.1	transposase
AJ431260.1_cds_CAD24363.1	CAD24363.1	transposase
AJ517790.2_cds_CAD57193.1	CAD57193.1	transposase
AJ550807.1_cds_CAD80248.1	CAD80248.1	resolvase
AJ620678.1_cds_CAF05907.1	CAF05907.1	integrase	Class I Integron integrase IntI1
AJ698325.1_cds_CAG27808.1	CAG27808.1	recombinase
AJ698325.1_cds_CAG27813.1	CAG27813.1	transposase
AJ698325.1_cds_CAG27815.1	CAG27815.1	transposase
AJ715531.1_cds_CAG29647.1	CAG29647.1	transposase
AJ715531.1_cds_CAG29648.1	CAG29648.1	transposase
AJ715531.1_cds_CAG29649.1	CAG29649.1	transposase
AJ851089.1_cds_CAH64775.1	CAH64775.1	transposase
AJ863570.1_cds_CAI10738.1	CAI10738.1	transposase
AJ877225.1_cds_CAI46951.1	CAI46951.1	transposase
AJ877225.1_cds_CAI46952.1	CAI46952.1	transposase
AJ877225.1_cds_CAI46969.1	CAI46969.1	transposase
AJ877225.1_cds_CAI46979.1	CAI46979.1	transposase
AJ877225.1_cds_CAI46988.1	CAI46988.1	resolvase
AJ877225.1_cds_CAI46989.1	CAI46989.1	transposase
AL513383.1_cds_CAD09622.1	CAD09622.1	transposase
AL513383.1_cds_CAD09733.1	CAD09733.1	transposase
AL513383.1_cds_CAD09734.1	CAD09734.1	transposase
AL513383.1_cds_CAD09797.1	CAD09797.1	transposase
AL513383.1_cds_CAD09808.1	CAD09808.1	transposase
AL954747.1_cds_CAD84073.1	CAD84073.1	integrase
AL954747.1_cds_CAD84146.1	CAD84146.1	integrase
AL954747.1_cds_CAD84147.1	CAD84147.1	recombinase
AL954747.1_cds_CAD84155.1	CAD84155.1	integrase
AL954747.1_cds_CAD84163.1	CAD84163.1	transposase
AL954747.1_cds_CAD84164.1	CAD84164.1	integrase
AL954747.1_cds_CAD84168.1	CAD84168.1	recombinase
AL954747.1_cds_CAD84182.1	CAD84182.1	transposase
AL954747.1_cds_CAD84183.1	CAD84183.1	transposase
AL954747.1_cds_CAD84249.1	CAD84249.1	integrase
AL954747.1_cds_CAD84253.1	CAD84253.1	transposase
AL954747.1_cds_CAD84361.1	CAD84361.1	integrase
AL954747.1_cds_CAD84403.1	CAD84403.1	transposase
AL954747.1_cds_CAD84429.1	CAD84429.1	transposase
AL954747.1_cds_CAD84499.1	CAD84499.1	integrase
AL954747.1_cds_CAD84660.1	CAD84660.1	transposase
AL954747.1_cds_CAD84662.1	CAD84662.1	recombinase
AL954747.1_cds_CAD84746.1	CAD84746.1	transposase
AL954747.1_cds_CAD84747.1	CAD84747.1	recombinase
AL954747.1_cds_CAD84845.1	CAD84845.1	integrase
AL954747.1_cds_CAD84846.1	CAD84846.1	integrase
AL954747.1_cds_CAD84964.1	CAD84964.1	resolvase
AL954747.1_cds_CAD85004.1	CAD85004.1	transposase
AL954747.1_cds_CAD85133.1	CAD85133.1	transposase
AL954747.1_cds_CAD85134.1	CAD85134.1	transposase
AL954747.1_cds_CAD85213.1	CAD85213.1	transposase
AL954747.1_cds_CAD85369.1	CAD85369.1	integrase
AL954747.1_cds_CAD85432.1	CAD85432.1	transposase
AL954747.1_cds_CAD85433.1	CAD85433.1	transposase
AL954747.1_cds_CAD85464.1	CAD85464.1	transposase
AL954747.1_cds_CAD85468.1	CAD85468.1	transposase
AL954747.1_cds_CAD85469.1	CAD85469.1	transposase
AL954747.1_cds_CAD85754.1	CAD85754.1	integrase
AL954747.1_cds_CAD85939.1	CAD85939.1	integrase
AL954747.1_cds_CAD86008.1	CAD86008.1	integrase
AL954747.1_cds_CAD86100.1	CAD86100.1	integrase
AL954747.1_cds_CAD86150.1	CAD86150.1	transposase
AL954747.1_cds_CAD86325.1	CAD86325.1	transposase
AL954747.1_cds_CAD86453.1	CAD86453.1	recombinase
AM261760.1_cds_CAK12669.1	CAK12669.1	transposase
AM261760.1_cds_CAK12670.1	CAK12670.1	resolvase
AM261760.1_cds_CAK12710.1	CAK12710.1	transposase
AM261760.1_cds_CAK12711.1	CAK12711.1	transposase
AM296017.1_cds_CAL30105.1	CAL30105.1	transposase
AM411377.1_cds_CAL69879.1	CAL69879.1	transposase
AM412236.1_cds_CAM91432.1	CAM91432.1	transposase
AM412236.1_cds_CAM91503.1	CAM91503.1	transposase
AM412236.1_cds_CAM91574.1	CAM91574.1	transposase
AM412236.1_cds_CAM91619.1	CAM91619.1	transposase
AM749812.1_cds_CAO78557.1	CAO78557.1	transposase
AM778842.1_cds_CAO91761.1	CAO91761.1	resolvase
AM778842.1_cds_CAO91765.1	CAO91765.1	transposase
AM932676.1_cds_CAP69695.1	CAP69695.1	transposase
AP009380.1_cds_BAG32546.1	BAG32546.1	transposase
AP009380.1_cds_BAG32613.1	BAG32613.1	integrase
AP009380.1_cds_BAG32623.1	BAG32623.1	transposase
AP009380.1_cds_BAG32625.1	BAG32625.1	transposase
AP009380.1_cds_BAG32626.1	BAG32626.1	transposase
AP009380.1_cds_BAG32627.1	BAG32627.1	transposase
AP009380.1_cds_BAG32630.1	BAG32630.1	transposase
AP009380.1_cds_BAG32631.1	BAG32631.1	transposase
AP009380.1_cds_BAG32649.1	BAG32649.1	transposase
AP009380.1_cds_BAG32690.1	BAG32690.1	transposase
AP009380.1_cds_BAG32729.1	BAG32729.1	transposase
AP009380.1_cds_BAG32737.1	BAG32737.1	transposase
AP009380.1_cds_BAG32738.1	BAG32738.1	transposase
AP009380.1_cds_BAG32739.1	BAG32739.1	transposase
AP009380.1_cds_BAG32904.1	BAG32904.1	integrase
AP009380.1_cds_BAG32944.1	BAG32944.1	transposase
AP009380.1_cds_BAG32961.1	BAG32961.1	transposase
AP009380.1_cds_BAG32972.1	BAG32972.1	transposase
AP009380.1_cds_BAG32974.1	BAG32974.1	transposase
AP009380.1_cds_BAG32997.1	BAG32997.1	transposase
AP009380.1_cds_BAG32999.1	BAG32999.1	transposase
AP009380.1_cds_BAG33061.1	BAG33061.1	transposase
AP009380.1_cds_BAG33094.1	BAG33094.1	transposase
AP009380.1_cds_BAG33096.1	BAG33096.1	transposase
AP009380.1_cds_BAG33268.1	BAG33268.1	transposase
AP009380.1_cds_BAG33358.1	BAG33358.1	transposase
AP009380.1_cds_BAG33361.1	BAG33361.1	transposase
AP009380.1_cds_BAG33436.1	BAG33436.1	recombinase
AP009380.1_cds_BAG33459.1	BAG33459.1	transposase
AP009380.1_cds_BAG33473.1	BAG33473.1	transposase
AP009380.1_cds_BAG33485.1	BAG33485.1	transposase
AP009380.1_cds_BAG33527.1	BAG33527.1	transposase
AP009380.1_cds_BAG33576.1	BAG33576.1	recombinase
AP009380.1_cds_BAG33582.1	BAG33582.1	transposase
AP009380.1_cds_BAG33629.1	BAG33629.1	transposase
AP009380.1_cds_BAG33679.1	BAG33679.1	transposase
AP009380.1_cds_BAG33913.1	BAG33913.1	transposase
AP009380.1_cds_BAG34098.1	BAG34098.1	recombinase
AP009380.1_cds_BAG34138.1	BAG34138.1	transposase
AP009380.1_cds_BAG34181.1	BAG34181.1	transposase
AP009380.1_cds_BAG34246.1	BAG34246.1	transposase
AP009380.1_cds_BAG34476.1	BAG34476.1	transposase
AP011112.1_cds_BAI68526.1	BAI68526.1	transposase
AP011112.1_cds_BAI68696.1	BAI68696.1	transposase
AP011112.1_cds_BAI68748.1	BAI68748.1	transposase
AP011112.1_cds_BAI68764.1	BAI68764.1	integrase
AP011112.1_cds_BAI68937.1	BAI68937.1	transposase
AP011112.1_cds_BAI68943.1	BAI68943.1	resolvase
AP011112.1_cds_BAI68978.1	BAI68978.1	resolvase
AP011112.1_cds_BAI69057.1	BAI69057.1	transposase
AP011112.1_cds_BAI69336.1	BAI69336.1	transposase
AP011112.1_cds_BAI69337.1	BAI69337.1	integrase
AP011112.1_cds_BAI69665.1	BAI69665.1	transposase
AP011112.1_cds_BAI70054.1	BAI70054.1	transposase
AP011112.1_cds_BAI70186.1	BAI70186.1	transposase
AP011112.1_cds_BAI70217.1	BAI70217.1	transposase
AP011112.1_cds_BAI70309.1	BAI70309.1	transposase
AP011957.1_cds_BAJ37733.1	BAJ37733.1	integrase
AP011957.1_cds_BAJ37764.1	BAJ37764.1	transposase
AP011958.1_cds_BAJ39716.1	BAJ39716.1	resolvase
AP011958.1_cds_BAJ39718.1	BAJ39718.1	transposase
AP011958.1_cds_BAJ39736.1	BAJ39736.1	resolvase
AP012055.1_cds_BAN19228.1	BAN19228.1	resolvase
AP012055.1_cds_BAN19250.1	BAN19250.1	integrase
AP012055.1_cds_BAN19253.1	BAN19253.1	transposase
AP012055.1_cds_BAN19255.1	BAN19255.1	transposase
AP012055.1_cds_BAN19261.1	BAN19261.1	transposase
AP012055.1_cds_BAN19263.1	BAN19263.1	transposase
AP012055.1_cds_BAN19308.1	BAN19308.1	recombinase
AP012055.1_cds_BAN19314.1	BAN19314.1	transposase
AP012055.1_cds_BAN19351.1	BAN19351.1	integrase
AP012055.1_cds_BAN19357.1	BAN19357.1	transposase
AP012055.1_cds_BAN19363.1	BAN19363.1	transposase
AP012055.1_cds_BAN19381.1	BAN19381.1	resolvase
AP012055.1_cds_BAN19417.1	BAN19417.1	transposase
AP012056.1_cds_BAN19532.1	BAN19532.1	transposase
AP012056.1_cds_BAN19539.1	BAN19539.1	transposase
AP012056.1_cds_BAN19540.1	BAN19540.1	transposase
AP012056.1_cds_BAN19559.1	BAN19559.1	transposase
AP012056.1_cds_BAN19572.1	BAN19572.1	resolvase
AP012280.1_cds_BAK88309.1	BAK88309.1	integrase
AP012280.1_cds_BAK88616.1	BAK88616.1	transposase
AP012280.1_cds_BAK90606.1	BAK90606.1	transposase
AP013064.1_cds_BAO36920.1	BAO36920.1	resolvase
AP013064.1_cds_BAO36955.1	BAO36955.1	integrase
AP013357.1_cds_BAN86089.1	BAN86089.1	transposase
AP013357.1_cds_BAN86629.1	BAN86629.1	recombinase
AP013357.1_cds_BAN86726.1	BAN86726.1	recombinase
AP013357.1_cds_BAN87028.1	BAN87028.1	integrase
AP013357.1_cds_BAN87295.1	BAN87295.1	integrase
AP013357.1_cds_BAN87414.1	BAN87414.1	recombinase
AP013357.1_cds_BAN87859.1	BAN87859.1	integrase
AP013357.1_cds_BAN87941.1	BAN87941.1	integrase
AP013357.1_cds_BAN88343.1	BAN88343.1	integrase
AP013357.1_cds_BAN88526.1	BAN88526.1	recombinase
AP013357.1_cds_BAN88623.1	BAN88623.1	transposase
AP013357.1_cds_BAN89043.1	BAN89043.1	resolvase
AP013357.1_cds_BAN89112.1	BAN89112.1	recombinase
AP013357.1_cds_BAN89146.1	BAN89146.1	integrase
AP014565.1_cds_BAP06031.1	BAP06031.1	integrase
AP014565.1_cds_BAP07933.1	BAP07933.1	integrase
AP014565.1_cds_BAP09172.1	BAP09172.1	integrase
AP014611.1_cds_BAQ22023.1	BAQ22023.1	transposase
AP014611.1_cds_BAQ22024.1	BAQ22024.1	transposase
AP014611.1_cds_BAQ22027.1	BAQ22027.1	transposase
AP014611.1_cds_BAQ22039.1	BAQ22039.1	resolvase
AP014611.1_cds_BAQ22054.1	BAQ22054.1	transposase
AP014611.1_cds_BAQ22140.1	BAQ22140.1	transposase
AP014611.1_cds_BAQ22141.1	BAQ22141.1	transposase
AP014611.1_cds_BAQ22146.1	BAQ22146.1	transposase
AP014622.1_cds_BAP19545.1	BAP19545.1	resolvase
AP014622.1_cds_BAP20368.1	BAP20368.1	recombinase
AP014622.1_cds_BAP20747.1	BAP20747.1	transposase
AP014622.1_cds_BAP20759.1	BAP20759.1	transposase
AP014622.1_cds_BAP20814.1	BAP20814.1	transposase
AP014622.1_cds_BAP20836.1	BAP20836.1	resolvase
AP014622.1_cds_BAP20838.1	BAP20838.1	transposase
AP014622.1_cds_BAP20848.1	BAP20848.1	transposase
AP014622.1_cds_BAP20855.1	BAP20855.1	integrase
AP014622.1_cds_BAP21068.1	BAP21068.1	integrase
AP014622.1_cds_BAP21607.1	BAP21607.1	integrase
AP014622.1_cds_BAP21762.1	BAP21762.1	recombinase
AP014622.1_cds_BAP22587.1	BAP22587.1	integrase
AP014622.1_cds_BAP22664.1	BAP22664.1	integrase
AP014622.1_cds_BAP22789.1	BAP22789.1	transposase
AP014622.1_cds_BAP23390.1	BAP23390.1	transposase
AP014622.1_cds_BAP24387.1	BAP24387.1	integrase
AP014622.1_cds_BAP24464.1	BAP24464.1	integrase
AP014622.1_cds_BAP24971.1	BAP24971.1	recombinase
AP014622.1_cds_BAP25139.1	BAP25139.1	recombinase
AP014622.1_cds_BAP25167.1	BAP25167.1	transposase
AP014622.1_cds_BAP25185.1	BAP25185.1	transposase
AP014622.1_cds_BAP25187.1	BAP25187.1	transposase
AP014622.1_cds_BAP25188.1	BAP25188.1	transposase
AP014622.1_cds_BAP25467.1	BAP25467.1	transposase
AP014651.1_cds_BAQ36685.1	BAQ36685.1	transposase
AP014651.1_cds_BAQ36690.1	BAQ36690.1	transposase
AP014651.1_cds_BAQ36952.1	BAQ36952.1	integrase
AP014651.1_cds_BAQ36954.1	BAQ36954.1	resolvase
AP014651.1_cds_BAQ38021.1	BAQ38021.1	integrase
AP014651.1_cds_BAQ38040.1	BAQ38040.1	transposase
AP014651.1_cds_BAQ39100.1	BAQ39100.1	integrase
AP014651.1_cds_BAQ39102.1	BAQ39102.1	transposase
AP014651.1_cds_BAQ39103.1	BAQ39103.1	transposase
AP014651.1_cds_BAQ39138.1	BAQ39138.1	transposase
AP014651.1_cds_BAQ39151.1	BAQ39151.1	transposase
AP014651.1_cds_BAQ39152.1	BAQ39152.1	transposase
AP014651.1_cds_BAQ39179.1	BAQ39179.1	transposase
AP014651.1_cds_BAQ39199.1	BAQ39199.1	transposase
AP014651.1_cds_BAQ39204.1	BAQ39204.1	transposase
AP014651.1_cds_BAQ39205.1	BAQ39205.1	transposase
AP014651.1_cds_BAQ39236.1	BAQ39236.1	integrase
AP014651.1_cds_BAQ40068.1	BAQ40068.1	transposase
AP014651.1_cds_BAQ42211.1	BAQ42211.1	integrase
AP014651.1_cds_BAQ42212.1	BAQ42212.1	integrase
AP014651.1_cds_BAQ43053.1	BAQ43053.1	integrase
AP014651.1_cds_BAQ43064.1	BAQ43064.1	integrase
AP014651.1_cds_BAQ43211.1	BAQ43211.1	transposase
AP014680.1_cds_BAP84621.1	BAP84621.1	transposase
AP014680.1_cds_BAP84683.1	BAP84683.1	integrase
AP014680.1_cds_BAP84691.1	BAP84691.1	transposase
AP014680.1_cds_BAP84692.1	BAP84692.1	transposase
AP014680.1_cds_BAP84710.1	BAP84710.1	transposase
AP014680.1_cds_BAP84711.1	BAP84711.1	transposase
AP014680.1_cds_BAP84776.1	BAP84776.1	transposase
AP014680.1_cds_BAP84784.1	BAP84784.1	transposase
AP014680.1_cds_BAP84801.1	BAP84801.1	transposase
AP014680.1_cds_BAP84896.1	BAP84896.1	transposase
AP014680.1_cds_BAP85150.1	BAP85150.1	transposase
AP014680.1_cds_BAP85261.1	BAP85261.1	transposase
AP014680.1_cds_BAP85262.1	BAP85262.1	transposase
AP014680.1_cds_BAP85400.1	BAP85400.1	transposase
AP014680.1_cds_BAP85401.1	BAP85401.1	transposase
AP014680.1_cds_BAP85452.1	BAP85452.1	transposase
AP014680.1_cds_BAP85456.1	BAP85456.1	transposase
AP014680.1_cds_BAP85484.1	BAP85484.1	integrase
AP014680.1_cds_BAP85514.1	BAP85514.1	resolvase
AP014680.1_cds_BAP85589.1	BAP85589.1	transposase
AP014680.1_cds_BAP85604.1	BAP85604.1	transposase
AP014680.1_cds_BAP85614.1	BAP85614.1	recombinase
AP014680.1_cds_BAP85662.1	BAP85662.1	recombinase
AP014680.1_cds_BAP85677.1	BAP85677.1	recombinase
AP014680.1_cds_BAP85691.1	BAP85691.1	recombinase
AP014680.1_cds_BAP85796.1	BAP85796.1	recombinase
AP014680.1_cds_BAP85836.1	BAP85836.1	transposase
AP014680.1_cds_BAP85876.1	BAP85876.1	transposase
AP014680.1_cds_BAP85995.1	BAP85995.1	integrase
AP014680.1_cds_BAP86078.1	BAP86078.1	recombinase
AP014680.1_cds_BAP86365.1	BAP86365.1	transposase
AP014680.1_cds_BAP86396.1	BAP86396.1	integrase
AP014680.1_cds_BAP86561.1	BAP86561.1	transposase
AP014939.1_cds_BAS21698.1	BAS21698.1	transposase
AP014939.1_cds_BAS21699.1	BAS21699.1	transposase
AP014939.1_cds_BAS21705.1	BAS21705.1	transposase
AP014939.1_cds_BAS21706.1	BAS21706.1	transposase
AP014939.1_cds_BAS21724.1	BAS21724.1	transposase
AP014939.1_cds_BAS21750.1	BAS21750.1	transposase
AP017302.1_cds_BAT63257.1	BAT63257.1	recombinase
AP017302.1_cds_BAT64921.1	BAT64921.1	integrase
AP017302.1_cds_BAT64984.1	BAT64984.1	integrase
AP017302.1_cds_BAT65067.1	BAT65067.1	resolvase
AP017302.1_cds_BAT65315.1	BAT65315.1	integrase
AP017302.1_cds_BAT67102.1	BAT67102.1	integrase
AP017302.1_cds_BAT67264.1	BAT67264.1	integrase
AP017302.1_cds_BAT68944.1	BAT68944.1	integrase
AP017302.1_cds_BAT68953.1	BAT68953.1	integrase
AP018138.1_cds_BAX82936.1	BAX82936.1	transposase
AP018138.1_cds_BAX82937.1	BAX82937.1	transposase
AP018138.1_cds_BAX82948.1	BAX82948.1	transposase
AP018139.1_cds_BAX83044.1	BAX83044.1	transposase
AP018139.1_cds_BAX83059.1	BAX83059.1	resolvase
AP018139.1_cds_BAX83065.1	BAX83065.1	transposase
AP018143.1_cds_BAX83417.1	BAX83417.1	transposase
AP018143.1_cds_BAX83506.1	BAX83506.1	resolvase
AP018144.1_cds_BAX83577.1	BAX83577.1	transposase
AP018145.1_cds_BAX83801.1	BAX83801.1	integrase
AP018145.1_cds_BAX83802.1	BAX83802.1	transposase
AP018145.1_cds_BAX83833.1	BAX83833.1	transposase
AP018352.1_cds_BBA26081.1	BBA26081.1	transposase
AP018352.1_cds_BBA26089.1	BBA26089.1	transposase
AP018352.1_cds_BBA26106.1	BBA26106.1	transposase
AP018362.1_cds_BBG40475.1	BBG40475.1	transposase
AP018454.1_cds_BBC21523.1	BBC21523.1	transposase
AP018454.1_cds_BBC21535.1	BBC21535.1	transposase
AP018455.1_cds_BBC21634.1	BBC21634.1	transposase
AP018456.1_cds_BBC21854.1	BBC21854.1	transposase
AP018456.1_cds_BBC21880.1	BBC21880.1	transposase
AP018677.1_cds_BBE11191.1	BBE11191.1	recombinase
AP018677.1_cds_BBE11318.1	BBE11318.1	recombinase
AP018677.1_cds_BBE11676.1	BBE11676.1	recombinase
AP018677.1_cds_BBE12248.1	BBE12248.1	integrase
AP018677.1_cds_BBE12260.1	BBE12260.1	integrase
AP018677.1_cds_BBE12677.1	BBE12677.1	integrase
AP018677.1_cds_BBE13211.1	BBE13211.1	recombinase
AP018677.1_cds_BBE13243.1	BBE13243.1	integrase
AP018677.1_cds_BBE13244.1	BBE13244.1	integrase
AP018677.1_cds_BBE14065.1	BBE14065.1	integrase
AP018677.1_cds_BBE14371.1	BBE14371.1	integrase
AP018677.1_cds_BBE14385.1	BBE14385.1	transposase
AP018677.1_cds_BBE14386.1	BBE14386.1	transposase
AP018677.1_cds_BBE14387.1	BBE14387.1	transposase
AP018677.1_cds_BBE14419.1	BBE14419.1	resolvase
AP018677.1_cds_BBE14669.1	BBE14669.1	transposase
AP018747.1_cds_BBE53587.1	BBE53587.1	transposase
AP018747.1_cds_BBE53844.1	BBE53844.1	integrase
AP018747.1_cds_BBE53910.1	BBE53910.1	recombinase
AP018747.1_cds_BBE54331.1	BBE54331.1	integrase
AP018747.1_cds_BBE54447.1	BBE54447.1	integrase
AP018747.1_cds_BBE54490.1	BBE54490.1	transposase
AP018747.1_cds_BBE54959.1	BBE54959.1	integrase
AP018747.1_cds_BBE54967.1	BBE54967.1	integrase
AP018747.1_cds_BBE55417.1	BBE55417.1	transposase
AP018747.1_cds_BBE55977.1	BBE55977.1	integrase
AP018747.1_cds_BBE55978.1	BBE55978.1	recombinase
AP018747.1_cds_BBE56016.1	BBE56016.1	resolvase
AP018747.1_cds_BBE56155.1	BBE56155.1	transposase
AP018747.1_cds_BBE56399.1	BBE56399.1	integrase
AP018747.1_cds_BBE57204.1	BBE57204.1	transposase
AP018747.1_cds_BBE57608.1	BBE57608.1	transposase
AP018747.1_cds_BBE57669.1	BBE57669.1	transposase
AP018747.1_cds_BBE57670.1	BBE57670.1	transposase
AP018747.1_cds_BBE57679.1	BBE57679.1	transposase
AP018747.1_cds_BBE58053.1	BBE58053.1	recombinase
AP018747.1_cds_BBE58225.1	BBE58225.1	integrase
AP018748.1_cds_BBE58746.1	BBE58746.1	integrase
AP018748.1_cds_BBE58748.1	BBE58748.1	integrase
AP018750.1_cds_BBE64013.1	BBE64013.1	transposase
AP018753.1_cds_BBE66697.1	BBE66697.1	transposase
AP018753.1_cds_BBE69050.1	BBE69050.1	integrase
AP018753.1_cds_BBE69600.1	BBE69600.1	transposase
AP018753.1_cds_BBE69664.1	BBE69664.1	transposase
AP018753.1_cds_BBE69753.1	BBE69753.1	transposase
AP018753.1_cds_BBE69758.1	BBE69758.1	integrase
AP018824.1_cds_BBF76090.1	BBF76090.1	integrase
AP018824.1_cds_BBF76105.1	BBF76105.1	recombinase
AP018824.1_cds_BBF76161.1	BBF76161.1	integrase
AP018824.1_cds_BBF76405.1	BBF76405.1	integrase
AP018824.1_cds_BBF76786.1	BBF76786.1	recombinase
AP018824.1_cds_BBF76860.1	BBF76860.1	transposase
AP018824.1_cds_BBF76904.1	BBF76904.1	integrase
AP018824.1_cds_BBF77304.1	BBF77304.1	integrase
AP018824.1_cds_BBF77386.1	BBF77386.1	transposase
AP018824.1_cds_BBF77388.1	BBF77388.1	integrase
AP018824.1_cds_BBF77412.1	BBF77412.1	resolvase
AP018824.1_cds_BBF77786.1	BBF77786.1	integrase
AP018824.1_cds_BBF78023.1	BBF78023.1	recombinase
AP018824.1_cds_BBF78222.1	BBF78222.1	transposase
AP018824.1_cds_BBF78224.1	BBF78224.1	transposase
AP018824.1_cds_BBF78569.1	BBF78569.1	integrase
AP018824.1_cds_BBF79084.1	BBF79084.1	integrase
AP018824.1_cds_BBF79271.1	BBF79271.1	integrase
AP019196.1_cds_BBG91635.1	BBG91635.1	transposase
AP019196.1_cds_BBG91662.1	BBG91662.1	integrase
AP019196.1_cds_BBG91682.1	BBG91682.1	transposase
AP019401.1_cds_BBI29011.1	BBI29011.1	transposase
AP019401.1_cds_BBI29064.1	BBI29064.1	transposase
AP019401.1_cds_BBI29078.1	BBI29078.1	resolvase
AP019667.1_cds_BBJ83340.1	BBJ83340.1	transposase
AP019667.1_cds_BBJ83341.1	BBJ83341.1	integrase
AP019667.1_cds_BBJ83369.1	BBJ83369.1	transposase
AP019667.1_cds_BBJ83379.1	BBJ83379.1	resolvase
AP019688.1_cds_BBK14926.1	BBK14926.1	transposase
AP019688.1_cds_BBK14972.1	BBK14972.1	transposase
AP019755.1_cds_BBL33841.1	BBL33841.1	transposase
AP019755.1_cds_BBL33842.1	BBL33842.1	transposase
AP019755.1_cds_BBL33849.1	BBL33849.1	transposase
AP019755.1_cds_BBL33898.1	BBL33898.1	transposase
AP019755.1_cds_BBL33980.1	BBL33980.1	transposase
AP019755.1_cds_BBL34064.1	BBL34064.1	transposase
AP019755.1_cds_BBL34068.1	BBL34068.1	transposase
AP019755.1_cds_BBL34160.1	BBL34160.1	transposase
AP019755.1_cds_BBL34354.1	BBL34354.1	transposase
AP019755.1_cds_BBL34432.1	BBL34432.1	transposase
AP019755.1_cds_BBL34433.1	BBL34433.1	transposase
AP019755.1_cds_BBL34480.1	BBL34480.1	transposase
AP019755.1_cds_BBL34565.1	BBL34565.1	recombinase
AP019755.1_cds_BBL34720.1	BBL34720.1	transposase
AP019755.1_cds_BBL34738.1	BBL34738.1	transposase
AP019755.1_cds_BBL34739.1	BBL34739.1	transposase
AP019755.1_cds_BBL34744.1	BBL34744.1	transposase
AP019755.1_cds_BBL34773.1	BBL34773.1	transposase
AP019755.1_cds_BBL34783.1	BBL34783.1	transposase
AP019755.1_cds_BBL34785.1	BBL34785.1	transposase
AP019755.1_cds_BBL35085.1	BBL35085.1	integrase
AP019755.1_cds_BBL35086.1	BBL35086.1	transposase
AP019755.1_cds_BBL35087.1	BBL35087.1	transposase
AP019755.1_cds_BBL35400.1	BBL35400.1	transposase
AP019755.1_cds_BBL35461.1	BBL35461.1	recombinase
AP019755.1_cds_BBL35503.1	BBL35503.1	transposase
AP019755.1_cds_BBL35512.1	BBL35512.1	recombinase
AP019755.1_cds_BBL35522.1	BBL35522.1	transposase
AP019755.1_cds_BBL35603.1	BBL35603.1	transposase
AP019755.1_cds_BBL35609.1	BBL35609.1	recombinase
AP019755.1_cds_BBL35610.1	BBL35610.1	recombinase
AP019755.1_cds_BBL35708.1	BBL35708.1	transposase
AP019755.1_cds_BBL35741.1	BBL35741.1	transposase
AXDR01000001.1_cds_ERP70927.1	ERP70927.1	integrase
AXDR01000001.1_cds_ERP70931.1	ERP70931.1	resolvase
AXDR01000001.1_cds_ERP70960.1	ERP70960.1	recombinase
AXDR01000001.1_cds_ERP70973.1	ERP70973.1	integrase
AY007807.1_cds_AAG32130.1	AAG32130.1	integrase
AY014398.2_cds_AAK02074.1	AAK02074.1	recombinase
AY014399.1_cds_AAK02076.1	AAK02076.1	recombinase
AY014400.2_cds_AAK02079.1	AAK02079.1	recombinase
AY035340.1_cds_AAK95987.1	AAK95987.1	recombinase
AY038186.1_cds_AAK73287.1	AAK73287.1	integrase
AY046276.1_cds_AAG43226.1	AAG43226.1	recombinase
AY069972.2_cds_AAL49977.1	AAL49977.1	integrase	Class I Integron integrase IntI1
AY123045.1_cds_AAN04527.1	AAN04527.1	transposase
AY123045.1_cds_AAN04528.1	AAN04528.1	transposase
AY123045.1_cds_AAN04536.1	AAN04536.1	resolvase
AY123045.1_cds_AAN04541.1	AAN04541.1	integrase
AY123045.1_cds_AAN04546.1	AAN04546.1	resolvase
AY123045.1_cds_AAN04547.1	AAN04547.1	transposase
AY126447.1_cds_AAM95157.1	AAM95157.1	recombinase
AY129391.1_cds_AAN16072.1	AAN16072.1	integrase
AY129392.1_cds_AAN16061.1	AAN16061.1	integrase
AY129393.1_cds_AAN16071.1	AAN16071.1	recombinase
AY138987.1_cds_AAN34371.1	AAN34371.1	transposase
AY139602.1_cds_AAN41438.1	AAN41438.1	transposase
AY181034.1_cds_AAO38263.1	AAO38263.1	recombinase
AY214164.3_cds_AAT37583.1	AAT37583.1	resolvase
AY219651.1_cds_AAO32355.1	AAO32355.1	integrase
AY228469.1_cds_AAR00514.1	AAR00514.1	transposase
AY232671.1_cds_AAP15298.1	AAP15298.1	integrase	Class I Integron integrase IntI1
AY232820.1_cds_AAO85810.1	AAO85810.1	transposase
AY232820.1_cds_AAO85811.1	AAO85811.1	resolvase
AY509004.1_cds_AAS76294.1	AAS76294.1	transposase
AY509004.1_cds_AAS76298.1	AAS76298.1	transposase
AY509004.1_cds_AAS76299.1	AAS76299.1	resolvase
AY509004.1_cds_AAS76322.1	AAS76322.1	transposase
AY660529.1_cds_AAT74616.1	AAT74616.1	transposase
AY928774.1_cds_AAX24155.1	AAX24155.1	transposase
AY928774.1_cds_AAX24156.1	AAX24156.1	transposase
AY928775.1_cds_AAX24163.1	AAX24163.1	integrase
AY928781.1_cds_AAX24177.1	AAX24177.1	transposase
AY928784.1_cds_AAX24185.1	AAX24185.1	integrase
AY928785.1_cds_AAX24191.1	AAX24191.1	integrase
AY928788.1_cds_AAX14926.1	AAX14926.1	integrase
BA000017.4_cds_BAB56216.1	BAB56216.1	transposase
BA000017.4_cds_BAB56217.1	BAB56217.1	transposase
BA000017.4_cds_BAB56218.1	BAB56218.1	transposase
BA000017.4_cds_BAB56223.1	BAB56223.1	recombinase
BA000017.4_cds_BAB56224.1	BAB56224.1	recombinase
BA000017.4_cds_BAB56228.1	BAB56228.1	transposase
BA000017.4_cds_BAB56229.1	BAB56229.1	transposase
BA000017.4_cds_BAB56531.1	BAB56531.1	integrase
BA000017.4_cds_BAB56554.1	BAB56554.1	integrase
BA000017.4_cds_BAB56580.1	BAB56580.1	transposase
BA000017.4_cds_BAB56945.1	BAB56945.1	integrase
BA000017.4_cds_BAB57009.1	BAB57009.1	integrase
BA000017.4_cds_BAB57357.1	BAB57357.1	transposase
BA000017.4_cds_BAB57552.1	BAB57552.1	transposase
BA000017.4_cds_BAB57947.1	BAB57947.1	transposase
BA000017.4_cds_BAB57948.1	BAB57948.1	transposase
BA000017.4_cds_BAB57949.1	BAB57949.1	transposase
BA000017.4_cds_BAB57966.1	BAB57966.1	transposase
BA000017.4_cds_BAB57967.1	BAB57967.1	transposase
BA000017.4_cds_BAB57968.1	BAB57968.1	transposase
BA000017.4_cds_BAB58085.1	BAB58085.1	transposase
BA000017.4_cds_BAB58164.1	BAB58164.1	integrase
BA000017.4_cds_BAB58190.1	BAB58190.1	integrase
BJSU01000003.1_cds_GEI53677.1	GEI53677.1	integrase
BJSU01000004.1_cds_GEI53715.1	GEI53715.1	resolvase
BJSU01000014.1_cds_GEI54400.1	GEI54400.1	transposase
BJSU01000036.1_cds_GEI55649.1	GEI55649.1	integrase
BJSU01000040.1_cds_GEI56063.1	GEI56063.1	integrase
BJSU01000041.1_cds_GEI56178.1	GEI56178.1	integrase
BJSU01000041.1_cds_GEI56185.1	GEI56185.1	integrase
BJSU01000042.1_cds_GEI56469.1	GEI56469.1	transposase
BJSU01000042.1_cds_GEI56605.1	GEI56605.1	integrase
BJSU01000046.1_cds_GEI57197.1	GEI57197.1	integrase
BJSU01000046.1_cds_GEI57201.1	GEI57201.1	integrase
BJSU01000051.1_cds_GEI57390.1	GEI57390.1	transposase
BJSU01000063.1_cds_GEI57916.1	GEI57916.1	transposase
BJSU01000067.1_cds_GEI58196.1	GEI58196.1	recombinase
BJSU01000072.1_cds_GEI58258.1	GEI58258.1	transposase
BJSU01000075.1_cds_GEI58410.1	GEI58410.1	integrase
BJSU01000086.1_cds_GEI59494.1	GEI59494.1	transposase
BJSU01000086.1_cds_GEI59496.1	GEI59496.1	transposase
BJSU01000086.1_cds_GEI59514.1	GEI59514.1	transposase
BJSU01000086.1_cds_GEI59516.1	GEI59516.1	transposase
BJSU01000086.1_cds_GEI59618.1	GEI59618.1	integrase
BJSU01000090.1_cds_GEI59928.1	GEI59928.1	transposase
BJSU01000094.1_cds_GEI60341.1	GEI60341.1	recombinase
BJSU01000110.1_cds_GEI61010.1	GEI61010.1	integrase
BJSU01000113.1_cds_GEI61122.1	GEI61122.1	transposase
BJSU01000115.1_cds_GEI61201.1	GEI61201.1	transposase
BJSU01000126.1_cds_GEI61884.1	GEI61884.1	transposase
BJSU01000148.1_cds_GEI62201.1	GEI62201.1	transposase
BJSU01000174.1_cds_GEI62725.1	GEI62725.1	transposase
BJSU01000176.1_cds_GEI62742.1	GEI62742.1	transposase
BJSU01000177.1_cds_GEI62747.1	GEI62747.1	transposase
BJSU01000177.1_cds_GEI62795.1	GEI62795.1	transposase
BJSU01000177.1_cds_GEI62797.1	GEI62797.1	transposase
BJSU01000177.1_cds_GEI62798.1	GEI62798.1	transposase
BJSU01000207.1_cds_GEI63084.1	GEI63084.1	transposase
BJSU01000207.1_cds_GEI63086.1	GEI63086.1	transposase
BJSU01000207.1_cds_GEI63088.1	GEI63088.1	transposase
BJSU01000207.1_cds_GEI63089.1	GEI63089.1	transposase
BJSU01000207.1_cds_GEI63090.1	GEI63090.1	transposase
BJSU01000207.1_cds_GEI63091.1	GEI63091.1	transposase
BJSU01000207.1_cds_GEI63094.1	GEI63094.1	transposase
BJSU01000207.1_cds_GEI63095.1	GEI63095.1	transposase
BJSU01000207.1_cds_GEI63096.1	GEI63096.1	transposase
BJSU01000207.1_cds_GEI63097.1	GEI63097.1	transposase
BJSU01000215.1_cds_GEI63148.1	GEI63148.1	resolvase
BJSU01000229.1_cds_GEI63231.1	GEI63231.1	transposase
BJSU01000230.1_cds_GEI63238.1	GEI63238.1	transposase
BJSU01000239.1_cds_GEI63342.1	GEI63342.1	recombinase
BX248359.1_cds_CAE50339.1	CAE50339.1	transposase
BX248359.1_cds_CAE50367.1	CAE50367.1	integrase
BX248359.1_cds_CAE50431.1	CAE50431.1	transposase
BX248359.1_cds_CAE50432.1	CAE50432.1	transposase
BX248359.1_cds_CAE50494.1	CAE50494.1	transposase
BX248359.1_cds_CAE50550.1	CAE50550.1	transposase
BX664015.1_cds_CAE51624.1	CAE51624.1	resolvase
CM008264.1_cds_OZM99413.1	OZM99413.1	transposase
CM008265.1_cds_OZM94333.1	OZM94333.1	resolvase
CM008265.1_cds_OZM94458.1	OZM94458.1	transposase
CM008265.1_cds_OZM94465.1	OZM94465.1	transposase
CM008267.1_cds_OZM84488.1	OZM84488.1	transposase
CM008267.1_cds_OZM84538.1	OZM84538.1	transposase
CM008470.1_cds_PHZ02071.1	PHZ02071.1	transposase
CM008470.1_cds_PHZ02102.1	PHZ02102.1	integrase
CM008470.1_cds_PHZ02142.1	PHZ02142.1	resolvase
CM008471.1_cds_PHZ02174.1	PHZ02174.1	resolvase
CM008471.1_cds_PHZ02197.1	PHZ02197.1	resolvase
CM008471.1_cds_PHZ02202.1	PHZ02202.1	transposase
CM012200.1_cds_RRA65460.1	RRA65460.1	recombinase
CM012200.1_cds_RRA65475.1	RRA65475.1	integrase
CM012200.1_cds_RRA65484.1	RRA65484.1	transposase
CM012200.1_cds_RRA65485.1	RRA65485.1	transposase
CM012200.1_cds_RRA65495.1	RRA65495.1	resolvase
CM015669.1_cds_TGG74963.1	TGG74963.1	transposase
CM015669.1_cds_TGG74965.1	TGG74965.1	integrase
CM017760.1_cds_TXL29113.1	TXL29113.1	transposase
CM017760.1_cds_TXL29133.1	TXL29133.1	integrase
CM017760.1_cds_TXL29135.1	TXL29135.1	integrase
CM017760.1_cds_TXL29186.1	TXL29186.1	transposase
CM017760.1_cds_TXL29190.1	TXL29190.1	transposase
CM017760.1_cds_TXL29194.1	TXL29194.1	transposase
CM017760.1_cds_TXL29195.1	TXL29195.1	transposase
CM017760.1_cds_TXL29349.1	TXL29349.1	recombinase
CP000038.1_cds_AAZ86814.1	AAZ86814.1	transposase
CP000038.1_cds_AAZ87495.1	AAZ87495.1	integrase
CP000038.1_cds_AAZ89292.1	AAZ89292.1	transposase
CP000038.1_cds_AAZ90449.1	AAZ90449.1	transposase
CP000089.1_cds_AAZ44953.1	AAZ44953.1	recombinase
CP000089.1_cds_AAZ45220.1	AAZ45220.1	recombinase
CP000089.1_cds_AAZ45294.1	AAZ45294.1	recombinase
CP000089.1_cds_AAZ45544.1	AAZ45544.1	integrase
CP000089.1_cds_AAZ45558.1	AAZ45558.1	resolvase
CP000089.1_cds_AAZ45793.1	AAZ45793.1	integrase
CP000089.1_cds_AAZ46054.1	AAZ46054.1	integrase
CP000089.1_cds_AAZ46056.1	AAZ46056.1	integrase
CP000089.1_cds_AAZ46057.1	AAZ46057.1	transposase
CP000089.1_cds_AAZ46063.1	AAZ46063.1	resolvase
CP000089.1_cds_AAZ46074.1	AAZ46074.1	integrase
CP000089.1_cds_AAZ46121.1	AAZ46121.1	transposase
CP000089.1_cds_AAZ46182.1	AAZ46182.1	integrase
CP000089.1_cds_AAZ46422.1	AAZ46422.1	integrase
CP000089.1_cds_AAZ46851.1	AAZ46851.1	transposase
CP000089.1_cds_AAZ47072.1	AAZ47072.1	integrase
CP000089.1_cds_AAZ47160.1	AAZ47160.1	transposase
CP000089.1_cds_AAZ47161.1	AAZ47161.1	integrase
CP000089.1_cds_AAZ47232.1	AAZ47232.1	integrase
CP000089.1_cds_AAZ47233.1	AAZ47233.1	resolvase
CP000089.1_cds_AAZ47259.1	AAZ47259.1	integrase
CP000089.1_cds_AAZ47264.1	AAZ47264.1	integrase
CP000089.1_cds_AAZ47434.1	AAZ47434.1	integrase
CP000089.1_cds_AAZ48156.1	AAZ48156.1	integrase
CP000089.1_cds_AAZ48252.1	AAZ48252.1	resolvase
CP000089.1_cds_AAZ48255.1	AAZ48255.1	integrase
CP000089.1_cds_AAZ48381.1	AAZ48381.1	resolvase
CP000089.1_cds_AAZ48383.1	AAZ48383.1	integrase
CP000089.1_cds_AAZ48552.1	AAZ48552.1	transposase
CP000089.1_cds_AAZ48620.1	AAZ48620.1	resolvase
CP000282.1_cds_ABD79451.1	ABD79451.1	transposase
CP000282.1_cds_ABD79689.1	ABD79689.1	integrase
CP000282.1_cds_ABD79730.1	ABD79730.1	integrase
CP000282.1_cds_ABD81222.1	ABD81222.1	integrase
CP000282.1_cds_ABD81228.1	ABD81228.1	integrase
CP000282.1_cds_ABD81230.1	ABD81230.1	transposase
CP000282.1_cds_ABD81585.1	ABD81585.1	transposase
CP000282.1_cds_ABD81606.1	ABD81606.1	transposase
CP000282.1_cds_ABD82003.1	ABD82003.1	integrase
CP000282.1_cds_ABD82022.1	ABD82022.1	recombinase
CP000282.1_cds_ABD82037.1	ABD82037.1	integrase
CP000282.1_cds_ABD82893.1	ABD82893.1	resolvase
CP000353.2_cds_ABF10547.1	ABF10547.1	integrase
CP000353.2_cds_ABF10910.1	ABF10910.1	resolvase
CP000353.2_cds_ABF10913.1	ABF10913.1	transposase
CP000353.2_cds_ABF11019.1	ABF11019.1	transposase
CP000353.2_cds_ABF11379.1	ABF11379.1	recombinase
CP000353.2_cds_ABF12314.1	ABF12314.1	transposase
CP000353.2_cds_ABF12315.1	ABF12315.1	transposase
CP000353.2_cds_ABF12317.1	ABF12317.1	transposase
CP000353.2_cds_ABF12318.1	ABF12318.1	transposase
CP000353.2_cds_ABF12680.1	ABF12680.1	recombinase
CP000450.1_cds_ABI58299.1	ABI58299.1	integrase
CP000450.1_cds_ABI58305.1	ABI58305.1	transposase
CP000450.1_cds_ABI58306.1	ABI58306.1	integrase
CP000450.1_cds_ABI58437.1	ABI58437.1	transposase
CP000450.1_cds_ABI58458.1	ABI58458.1	transposase
CP000450.1_cds_ABI58461.1	ABI58461.1	transposase
CP000450.1_cds_ABI58463.1	ABI58463.1	transposase
CP000450.1_cds_ABI58585.1	ABI58585.1	integrase
CP000450.1_cds_ABI58612.1	ABI58612.1	integrase
CP000450.1_cds_ABI58637.1	ABI58637.1	transposase
CP000450.1_cds_ABI58638.1	ABI58638.1	transposase
CP000450.1_cds_ABI58726.1	ABI58726.1	resolvase
CP000450.1_cds_ABI58825.1	ABI58825.1	transposase
CP000450.1_cds_ABI58897.1	ABI58897.1	integrase
CP000450.1_cds_ABI58903.1	ABI58903.1	integrase
CP000450.1_cds_ABI59023.1	ABI59023.1	transposase
CP000450.1_cds_ABI59144.1	ABI59144.1	transposase
CP000450.1_cds_ABI59145.1	ABI59145.1	transposase
CP000450.1_cds_ABI59146.1	ABI59146.1	transposase
CP000450.1_cds_ABI59199.1	ABI59199.1	transposase
CP000450.1_cds_ABI59238.1	ABI59238.1	integrase
CP000450.1_cds_ABI59245.1	ABI59245.1	transposase
CP000450.1_cds_ABI59320.1	ABI59320.1	integrase
CP000450.1_cds_ABI59325.1	ABI59325.1	transposase
CP000450.1_cds_ABI59329.1	ABI59329.1	integrase
CP000450.1_cds_ABI59330.1	ABI59330.1	integrase
CP000450.1_cds_ABI59349.1	ABI59349.1	transposase
CP000450.1_cds_ABI59371.1	ABI59371.1	transposase
CP000450.1_cds_ABI59380.1	ABI59380.1	integrase
CP000450.1_cds_ABI59452.1	ABI59452.1	transposase
CP000450.1_cds_ABI59467.1	ABI59467.1	integrase
CP000450.1_cds_ABI59507.1	ABI59507.1	transposase
CP000450.1_cds_ABI59508.1	ABI59508.1	transposase
CP000450.1_cds_ABI59574.1	ABI59574.1	integrase
CP000450.1_cds_ABI59601.1	ABI59601.1	transposase
CP000450.1_cds_ABI59614.1	ABI59614.1	integrase
CP000450.1_cds_ABI59619.1	ABI59619.1	integrase
CP000450.1_cds_ABI59668.1	ABI59668.1	transposase
CP000450.1_cds_ABI59743.1	ABI59743.1	integrase
CP000450.1_cds_ABI59767.1	ABI59767.1	transposase
CP000450.1_cds_ABI59768.1	ABI59768.1	integrase
CP000450.1_cds_ABI59811.1	ABI59811.1	recombinase
CP000450.1_cds_ABI59908.1	ABI59908.1	transposase
CP000450.1_cds_ABI59915.1	ABI59915.1	transposase
CP000450.1_cds_ABI59937.1	ABI59937.1	transposase
CP000450.1_cds_ABI59949.1	ABI59949.1	recombinase
CP000450.1_cds_ABI59956.1	ABI59956.1	transposase
CP000450.1_cds_ABI59958.1	ABI59958.1	transposase
CP000450.1_cds_ABI59959.1	ABI59959.1	transposase
CP000450.1_cds_ABI59983.1	ABI59983.1	transposase
CP000450.1_cds_ABI59989.1	ABI59989.1	integrase
CP000450.1_cds_ABI59990.1	ABI59990.1	transposase
CP000450.1_cds_ABI60048.1	ABI60048.1	integrase
CP000450.1_cds_ABI60058.1	ABI60058.1	integrase
CP000450.1_cds_ABI60059.1	ABI60059.1	transposase
CP000450.1_cds_ABI60094.1	ABI60094.1	integrase
CP000450.1_cds_ABI60191.1	ABI60191.1	integrase
CP000450.1_cds_ABI60209.1	ABI60209.1	transposase
CP000450.1_cds_ABI60310.1	ABI60310.1	integrase
CP000450.1_cds_ABI60333.1	ABI60333.1	transposase
CP000450.1_cds_ABI60408.1	ABI60408.1	integrase
CP000450.1_cds_ABI60411.1	ABI60411.1	transposase
CP000450.1_cds_ABI60412.1	ABI60412.1	transposase
CP000450.1_cds_ABI60414.1	ABI60414.1	integrase
CP000450.1_cds_ABI60421.1	ABI60421.1	transposase
CP000450.1_cds_ABI60485.1	ABI60485.1	integrase
CP000450.1_cds_ABI60487.1	ABI60487.1	transposase
CP000450.1_cds_ABI60488.1	ABI60488.1	transposase
CP000450.1_cds_ABI60561.1	ABI60561.1	transposase
CP000450.1_cds_ABI60562.1	ABI60562.1	transposase
CP000450.1_cds_ABI60579.1	ABI60579.1	transposase
CP000450.1_cds_ABI60618.1	ABI60618.1	transposase
CP000450.1_cds_ABI60625.1	ABI60625.1	transposase
CP000450.1_cds_ABI60626.1	ABI60626.1	transposase
CP000450.1_cds_ABI60709.1	ABI60709.1	integrase
CP000453.1_cds_ABI55420.1	ABI55420.1	recombinase
CP000453.1_cds_ABI55473.1	ABI55473.1	transposase
CP000453.1_cds_ABI55484.1	ABI55484.1	transposase
CP000453.1_cds_ABI55703.1	ABI55703.1	resolvase
CP000453.1_cds_ABI55737.1	ABI55737.1	integrase
CP000453.1_cds_ABI55743.1	ABI55743.1	transposase
CP000453.1_cds_ABI55991.1	ABI55991.1	integrase
CP000453.1_cds_ABI56143.1	ABI56143.1	integrase
CP000453.1_cds_ABI56413.1	ABI56413.1	integrase
CP000453.1_cds_ABI56837.1	ABI56837.1	recombinase
CP000453.1_cds_ABI56878.1	ABI56878.1	integrase
CP000453.1_cds_ABI56879.1	ABI56879.1	integrase
CP000453.1_cds_ABI56882.1	ABI56882.1	integrase
CP000453.1_cds_ABI56883.1	ABI56883.1	transposase
CP000453.1_cds_ABI56960.1	ABI56960.1	recombinase
CP000453.1_cds_ABI57127.1	ABI57127.1	transposase
CP000453.1_cds_ABI57142.1	ABI57142.1	transposase
CP000453.1_cds_ABI57143.1	ABI57143.1	integrase
CP000453.1_cds_ABI57669.1	ABI57669.1	integrase
CP000453.1_cds_ABI57677.1	ABI57677.1	integrase
CP000482.1_cds_ABK97660.1	ABK97660.1	transposase
CP000482.1_cds_ABK97775.1	ABK97775.1	transposase
CP000482.1_cds_ABK97776.1	ABK97776.1	transposase
CP000482.1_cds_ABK97777.1	ABK97777.1	transposase
CP000482.1_cds_ABK97865.1	ABK97865.1	integrase
CP000482.1_cds_ABK97908.1	ABK97908.1	resolvase
CP000482.1_cds_ABK97909.1	ABK97909.1	resolvase
CP000482.1_cds_ABK97910.1	ABK97910.1	resolvase
CP000482.1_cds_ABK97919.1	ABK97919.1	recombinase
CP000482.1_cds_ABK98090.1	ABK98090.1	integrase
CP000482.1_cds_ABK98636.1	ABK98636.1	integrase
CP000482.1_cds_ABK98643.1	ABK98643.1	integrase
CP000482.1_cds_ABK98749.1	ABK98749.1	resolvase
CP000482.1_cds_ABK98750.1	ABK98750.1	integrase
CP000482.1_cds_ABK98766.1	ABK98766.1	recombinase
CP000482.1_cds_ABK98935.1	ABK98935.1	integrase
CP000482.1_cds_ABK98945.1	ABK98945.1	resolvase
CP000482.1_cds_ABK98987.1	ABK98987.1	integrase
CP000482.1_cds_ABK99453.1	ABK99453.1	integrase
CP000482.1_cds_ABK99454.1	ABK99454.1	transposase
CP000482.1_cds_ABK99470.1	ABK99470.1	integrase
CP000482.1_cds_ABK99522.1	ABK99522.1	transposase
CP000482.1_cds_ABK99523.1	ABK99523.1	resolvase
CP000482.1_cds_ABK99744.1	ABK99744.1	integrase
CP000482.1_cds_ABK99907.1	ABK99907.1	integrase
CP000482.1_cds_ABK99983.1	ABK99983.1	integrase
CP000482.1_cds_ABL00167.1	ABL00167.1	transposase
CP000482.1_cds_ABL00187.1	ABL00187.1	resolvase
CP000482.1_cds_ABL00221.1	ABL00221.1	integrase
CP000482.1_cds_ABL00456.1	ABL00456.1	transposase
CP000482.1_cds_ABL00714.1	ABL00714.1	recombinase
CP000482.1_cds_ABL00715.1	ABL00715.1	integrase
CP000482.1_cds_ABL01001.1	ABL01001.1	transposase
CP000482.1_cds_ABL01155.1	ABL01155.1	transposase
CP000482.1_cds_ABL01157.1	ABL01157.1	integrase
CP000521.1_cds_ABO10685.1	ABO10685.1	transposase
CP000521.1_cds_ABO11077.2	ABO11077.2	transposase
CP000521.1_cds_ABO11111.1	ABO11111.1	integrase
CP000521.1_cds_ABO11121.1	ABO11121.1	transposase
CP000521.1_cds_ABO11125.1	ABO11125.1	transposase
CP000521.1_cds_ABO11602.2	ABO11602.2	transposase
CP000521.1_cds_ABO11928.1	ABO11928.1	integrase
CP000521.1_cds_ABO12967.2	ABO12967.2	transposase
CP000521.1_cds_ABO12971.2	ABO12971.2	transposase
CP000521.1_cds_ABO12975.1	ABO12975.1	transposase
CP000521.1_cds_ABO13314.2	ABO13314.2	integrase
CP000521.1_cds_ABO13332.1	ABO13332.1	integrase
CP000645.1_cds_ABO92450.1	ABO92450.1	transposase
CP000650.1_cds_ABR80567.1	ABR80567.1	resolvase
CP000650.1_cds_ABR80625.1	ABR80625.1	transposase
CP000744.1_cds_ABR81093.1	ABR81093.1	transposase
CP000744.1_cds_ABR81266.2	ABR81266.2	transposase
CP000744.1_cds_ABR81311.1	ABR81311.1	transposase
CP000744.1_cds_ABR81390.1	ABR81390.1	integrase
CP000744.1_cds_ABR81907.1	ABR81907.1	recombinase
CP000744.1_cds_ABR82146.1	ABR82146.1	transposase
CP000744.1_cds_ABR82252.1	ABR82252.1	integrase
CP000744.1_cds_ABR82302.1	ABR82302.1	integrase	Class I Integron integrase IntI1
CP000744.1_cds_ABR82423.1	ABR82423.1	integrase
CP000744.1_cds_ABR82836.1	ABR82836.1	transposase
CP000744.1_cds_ABR82872.1	ABR82872.1	integrase
CP000744.1_cds_ABR82941.2	ABR82941.2	transposase
CP000744.1_cds_ABR85011.1	ABR85011.1	transposase
CP000744.1_cds_ABR85764.1	ABR85764.1	integrase
CP000744.1_cds_ABR85856.1	ABR85856.1	recombinase
CP000744.1_cds_ABR85873.1	ABR85873.1	recombinase
CP000744.1_cds_ABR86189.1	ABR86189.1	recombinase
CP000744.1_cds_ABR86771.1	ABR86771.1	transposase
CP000863.1_cds_ACC56556.1	ACC56556.1	transposase
CP000893.1_cds_ABX51751.1	ABX51751.1	transposase
CP000893.1_cds_ABX51799.1	ABX51799.1	integrase
CP000893.1_cds_ABX51804.1	ABX51804.1	transposase
CP000893.1_cds_ABX51805.1	ABX51805.1	transposase
CP000893.1_cds_ABX51811.1	ABX51811.1	integrase
CP000893.1_cds_ABX51814.1	ABX51814.1	integrase
CP000893.1_cds_ABX51821.1	ABX51821.1	resolvase
CP000971.1_cds_ACB20217.1	ACB20217.1	transposase
CP000971.1_cds_ACB20227.1	ACB20227.1	transposase
CP000971.1_cds_ACB20251.1	ACB20251.1	transposase
CP000971.1_cds_ACB20346.1	ACB20346.1	transposase
CP001068.1_cds_ACD25441.1	ACD25441.1	transposase
CP001068.1_cds_ACD25593.1	ACD25593.1	integrase
CP001068.1_cds_ACD25617.1	ACD25617.1	integrase
CP001068.1_cds_ACD25771.1	ACD25771.1	resolvase
CP001068.1_cds_ACD26027.1	ACD26027.1	recombinase
CP001068.1_cds_ACD26167.1	ACD26167.1	transposase
CP001068.1_cds_ACD26168.1	ACD26168.1	integrase
CP001068.1_cds_ACD26286.1	ACD26286.1	transposase
CP001068.1_cds_ACD26287.1	ACD26287.1	integrase
CP001068.1_cds_ACD26312.1	ACD26312.1	transposase
CP001068.1_cds_ACD26314.1	ACD26314.1	transposase
CP001068.1_cds_ACD26317.1	ACD26317.1	integrase
CP001068.1_cds_ACD26630.1	ACD26630.1	transposase
CP001068.1_cds_ACD26634.1	ACD26634.1	integrase
CP001068.1_cds_ACD26646.1	ACD26646.1	integrase
CP001068.1_cds_ACD26777.1	ACD26777.1	transposase
CP001068.1_cds_ACD26778.1	ACD26778.1	integrase
CP001068.1_cds_ACD26818.1	ACD26818.1	transposase
CP001068.1_cds_ACD26867.1	ACD26867.1	integrase
CP001068.1_cds_ACD26869.1	ACD26869.1	transposase
CP001068.1_cds_ACD26871.1	ACD26871.1	integrase
CP001068.1_cds_ACD26878.1	ACD26878.1	integrase
CP001068.1_cds_ACD26884.1	ACD26884.1	integrase
CP001068.1_cds_ACD26910.1	ACD26910.1	integrase
CP001068.1_cds_ACD26961.1	ACD26961.1	integrase
CP001068.1_cds_ACD27200.1	ACD27200.1	transposase
CP001068.1_cds_ACD27206.1	ACD27206.1	integrase
CP001068.1_cds_ACD27417.1	ACD27417.1	integrase
CP001068.1_cds_ACD27651.1	ACD27651.1	integrase
CP001068.1_cds_ACD27678.1	ACD27678.1	resolvase
CP001068.1_cds_ACD27728.1	ACD27728.1	integrase
CP001068.1_cds_ACD27762.1	ACD27762.1	transposase
CP001068.1_cds_ACD27875.1	ACD27875.1	integrase
CP001068.1_cds_ACD27944.1	ACD27944.1	recombinase
CP001068.1_cds_ACD28323.1	ACD28323.1	integrase
CP001068.1_cds_ACD28815.1	ACD28815.1	recombinase
CP001089.1_cds_ACD93746.1	ACD93746.1	transposase
CP001089.1_cds_ACD93754.1	ACD93754.1	integrase
CP001089.1_cds_ACD93756.1	ACD93756.1	integrase
CP001089.1_cds_ACD93757.1	ACD93757.1	transposase
CP001089.1_cds_ACD93854.1	ACD93854.1	transposase
CP001089.1_cds_ACD93957.1	ACD93957.1	transposase
CP001089.1_cds_ACD94016.1	ACD94016.1	integrase
CP001089.1_cds_ACD94064.1	ACD94064.1	resolvase
CP001089.1_cds_ACD94069.1	ACD94069.1	recombinase
CP001089.1_cds_ACD94091.1	ACD94091.1	recombinase
CP001089.1_cds_ACD94248.1	ACD94248.1	transposase
CP001089.1_cds_ACD94555.1	ACD94555.1	recombinase
CP001089.1_cds_ACD94583.1	ACD94583.1	resolvase
CP001089.1_cds_ACD94728.1	ACD94728.1	integrase
CP001089.1_cds_ACD94854.1	ACD94854.1	resolvase
CP001089.1_cds_ACD94857.1	ACD94857.1	integrase
CP001089.1_cds_ACD94955.1	ACD94955.1	transposase
CP001089.1_cds_ACD95123.1	ACD95123.1	recombinase
CP001089.1_cds_ACD95149.1	ACD95149.1	integrase
CP001089.1_cds_ACD95150.1	ACD95150.1	integrase
CP001089.1_cds_ACD95152.1	ACD95152.1	integrase
CP001089.1_cds_ACD95153.1	ACD95153.1	integrase
CP001089.1_cds_ACD95154.1	ACD95154.1	transposase
CP001089.1_cds_ACD95164.1	ACD95164.1	resolvase
CP001089.1_cds_ACD95974.1	ACD95974.1	transposase
CP001089.1_cds_ACD96035.1	ACD96035.1	integrase
CP001089.1_cds_ACD96043.1	ACD96043.1	resolvase
CP001089.1_cds_ACD96060.1	ACD96060.1	transposase
CP001089.1_cds_ACD96289.1	ACD96289.1	integrase
CP001089.1_cds_ACD96359.1	ACD96359.1	transposase
CP001089.1_cds_ACD96405.1	ACD96405.1	recombinase
CP001089.1_cds_ACD96564.1	ACD96564.1	integrase
CP001089.1_cds_ACD96578.1	ACD96578.1	integrase
CP001089.1_cds_ACD96586.1	ACD96586.1	transposase
CP001089.1_cds_ACD96681.1	ACD96681.1	transposase
CP001089.1_cds_ACD96818.1	ACD96818.1	integrase
CP001089.1_cds_ACD97196.1	ACD97196.1	integrase
CP001154.1_cds_ACO73369.1	ACO73369.1	integrase
CP001154.1_cds_ACO73809.1	ACO73809.1	transposase
CP001154.1_cds_ACO73810.1	ACO73810.1	transposase
CP001154.1_cds_ACO73901.1	ACO73901.1	integrase
CP001154.1_cds_ACO73904.1	ACO73904.1	transposase
CP001154.1_cds_ACO73912.1	ACO73912.1	recombinase
CP001154.1_cds_ACO74015.1	ACO74015.1	transposase
CP001154.1_cds_ACO74016.1	ACO74016.1	integrase
CP001154.1_cds_ACO74081.1	ACO74081.1	integrase
CP001154.1_cds_ACO74154.1	ACO74154.1	transposase
CP001154.1_cds_ACO74168.1	ACO74168.1	transposase
CP001154.1_cds_ACO74169.1	ACO74169.1	transposase
CP001154.1_cds_ACO74270.1	ACO74270.1	transposase
CP001154.1_cds_ACO74271.1	ACO74271.1	transposase
CP001154.1_cds_ACO74356.1	ACO74356.1	transposase
CP001154.1_cds_ACO74523.1	ACO74523.1	integrase
CP001154.1_cds_ACO74554.1	ACO74554.1	integrase
CP001154.1_cds_ACO74607.1	ACO74607.1	integrase
CP001154.1_cds_ACO74608.1	ACO74608.1	integrase
CP001154.1_cds_ACO74670.1	ACO74670.1	integrase
CP001154.1_cds_ACO74711.1	ACO74711.1	resolvase
CP001154.1_cds_ACO74722.1	ACO74722.1	integrase
CP001154.1_cds_ACO74769.1	ACO74769.1	resolvase
CP001154.1_cds_ACO74783.1	ACO74783.1	integrase
CP001154.1_cds_ACO74975.1	ACO74975.1	transposase
CP001154.1_cds_ACO74982.1	ACO74982.1	transposase
CP001154.1_cds_ACO74983.1	ACO74983.1	transposase
CP001154.1_cds_ACO74998.1	ACO74998.1	integrase
CP001154.1_cds_ACO74999.1	ACO74999.1	transposase
CP001154.1_cds_ACO75107.1	ACO75107.1	integrase
CP001154.1_cds_ACO75160.1	ACO75160.1	transposase
CP001154.1_cds_ACO75295.1	ACO75295.1	transposase
CP001154.1_cds_ACO75296.1	ACO75296.1	transposase
CP001154.1_cds_ACO75298.1	ACO75298.1	transposase
CP001154.1_cds_ACO75445.1	ACO75445.1	integrase
CP001154.1_cds_ACO75522.1	ACO75522.1	transposase
CP001154.1_cds_ACO75692.1	ACO75692.1	transposase
CP001154.1_cds_ACO75693.1	ACO75693.1	transposase
CP001154.1_cds_ACO75701.1	ACO75701.1	transposase
CP001154.1_cds_ACO75860.1	ACO75860.1	resolvase
CP001182.2_cds_ACJ40333.1	ACJ40333.1	integrase
CP001220.2_cds_ACY31433.1	ACY31433.1	transposase
CP001220.2_cds_ACY31864.1	ACY31864.1	recombinase
CP001220.2_cds_ACY32181.1	ACY32181.1	integrase
CP001220.2_cds_ACY32212.1	ACY32212.1	integrase
CP001220.2_cds_ACY32219.1	ACY32219.1	integrase
CP001220.2_cds_ACY32226.1	ACY32226.1	transposase
CP001220.2_cds_ACY32227.1	ACY32227.1	integrase
CP001220.2_cds_ACY32235.1	ACY32235.1	integrase
CP001220.2_cds_ACY32236.1	ACY32236.1	transposase
CP001220.2_cds_ACY32243.1	ACY32243.1	integrase
CP001220.2_cds_ACY32244.1	ACY32244.1	integrase
CP001220.2_cds_ACY32245.1	ACY32245.1	transposase
CP001220.2_cds_ACY32261.1	ACY32261.1	transposase
CP001220.2_cds_ACY32262.1	ACY32262.1	transposase
CP001220.2_cds_ACY32263.1	ACY32263.1	transposase
CP001220.2_cds_ACY32268.1	ACY32268.1	transposase
CP001220.2_cds_ACY32278.1	ACY32278.1	integrase
CP001220.2_cds_ACY32634.1	ACY32634.1	integrase
CP001220.2_cds_ACY32645.1	ACY32645.1	transposase
CP001220.2_cds_ACY32646.1	ACY32646.1	integrase
CP001220.2_cds_ACY32647.1	ACY32647.1	integrase
CP001220.2_cds_ACY32679.1	ACY32679.1	integrase
CP001220.2_cds_ACY32684.1	ACY32684.1	integrase
CP001220.2_cds_ACY32686.1	ACY32686.1	integrase
CP001220.2_cds_ACY32728.1	ACY32728.1	integrase
CP001220.2_cds_ACY32748.1	ACY32748.1	integrase
CP001220.2_cds_ACY32749.1	ACY32749.1	integrase
CP001220.2_cds_ACY32752.1	ACY32752.1	integrase
CP001220.2_cds_ACY33035.1	ACY33035.1	integrase
CP001220.2_cds_ACY33064.1	ACY33064.1	integrase
CP001220.2_cds_ACY33079.1	ACY33079.1	integrase
CP001220.2_cds_ACY33080.1	ACY33080.1	transposase
CP001220.2_cds_ACY33082.1	ACY33082.1	integrase
CP001220.2_cds_ACY33157.1	ACY33157.1	integrase
CP001220.2_cds_ACY33186.1	ACY33186.1	recombinase
CP001220.2_cds_ACY33206.1	ACY33206.1	transposase
CP001220.2_cds_ACY33207.1	ACY33207.1	transposase
CP001220.2_cds_ACY33208.1	ACY33208.1	transposase
CP001220.2_cds_ACY33221.1	ACY33221.1	integrase
CP001220.2_cds_ACY33222.1	ACY33222.1	integrase
CP001220.2_cds_ACY33234.1	ACY33234.1	transposase
CP001220.2_cds_ACY33236.1	ACY33236.1	transposase
CP001220.2_cds_ACY33237.1	ACY33237.1	transposase
CP001220.2_cds_ACY33370.1	ACY33370.1	integrase
CP001220.2_cds_ACY33422.1	ACY33422.1	integrase
CP001220.2_cds_ACY33509.1	ACY33509.1	transposase
CP001220.2_cds_ACY33753.1	ACY33753.1	integrase
CP001220.2_cds_ACY33889.1	ACY33889.1	integrase
CP001220.2_cds_ACY34312.1	ACY34312.1	recombinase
CP001220.2_cds_ACY34477.1	ACY34477.1	transposase
CP001220.2_cds_ACY34559.1	ACY34559.1	resolvase
CP001220.2_cds_ACY34728.1	ACY34728.1	resolvase
CP001220.2_cds_ACY34784.1	ACY34784.1	transposase
CP001220.2_cds_ACY34875.1	ACY34875.1	integrase
CP001220.2_cds_ACY35220.1	ACY35220.1	recombinase
CP001232.1_cds_ACJ63505.1	ACJ63505.1	transposase
CP001383.1_cds_ADA72890.1	ADA72890.1	transposase
CP001383.1_cds_ADA72967.1	ADA72967.1	integrase
CP001383.1_cds_ADA73236.1	ADA73236.1	transposase
CP001383.1_cds_ADA73283.1	ADA73283.1	transposase
CP001383.1_cds_ADA73370.1	ADA73370.1	transposase
CP001383.1_cds_ADA73409.1	ADA73409.1	transposase
CP001383.1_cds_ADA73718.1	ADA73718.1	integrase
CP001383.1_cds_ADA74004.1	ADA74004.1	integrase
CP001383.1_cds_ADA74122.1	ADA74122.1	integrase
CP001383.1_cds_ADA74231.1	ADA74231.1	transposase
CP001383.1_cds_ADA74286.1	ADA74286.1	transposase
CP001383.1_cds_ADA74772.1	ADA74772.1	integrase
CP001383.1_cds_ADA75194.1	ADA75194.1	integrase
CP001383.1_cds_ADA75199.1	ADA75199.1	integrase
CP001383.1_cds_ADA75421.1	ADA75421.1	transposase
CP001383.1_cds_ADA75979.1	ADA75979.1	integrase
CP001383.1_cds_ADA76418.1	ADA76418.1	integrase
CP001383.1_cds_ADA76501.1	ADA76501.1	integrase
CP001383.1_cds_ADA76515.1	ADA76515.1	transposase
CP001614.2_cds_ACR10665.2	ACR10665.2	transposase
CP001614.2_cds_ACR10701.1	ACR10701.1	transposase
CP001614.2_cds_ACR10876.1	ACR10876.1	integrase
CP001614.2_cds_ACR10950.1	ACR10950.1	integrase
CP001614.2_cds_ACR11597.1	ACR11597.1	transposase
CP001614.2_cds_ACR11749.1	ACR11749.1	integrase
CP001614.2_cds_ACR12031.1	ACR12031.1	transposase
CP001614.2_cds_ACR12059.1	ACR12059.1	recombinase
CP001614.2_cds_ACR13076.1	ACR13076.1	integrase
CP001614.2_cds_ACR13506.1	ACR13506.1	transposase
CP001614.2_cds_ACR13564.1	ACR13564.1	integrase
CP001614.2_cds_ACR14062.1	ACR14062.1	transposase
CP001614.2_cds_ACR14396.1	ACR14396.1	integrase
CP001614.2_cds_ACR14596.1	ACR14596.1	integrase
CP001614.2_cds_ACS93548.1	ACS93548.1	transposase
CP001614.2_cds_ACS93549.1	ACS93549.1	transposase
CP001614.2_cds_ACS93551.1	ACS93551.1	transposase
CP001614.2_cds_ACS93554.1	ACS93554.1	transposase
CP001614.2_cds_ACS93556.1	ACS93556.1	transposase
CP001614.2_cds_ACS93564.1	ACS93564.1	transposase
CP001614.2_cds_ACS93565.1	ACS93565.1	transposase
CP001614.2_cds_ACS93567.1	ACS93567.1	transposase
CP001614.2_cds_ACS93568.1	ACS93568.1	transposase
CP001614.2_cds_ACS93588.1	ACS93588.1	transposase
CP001614.2_cds_ACS93591.1	ACS93591.1	transposase
CP001614.2_cds_ACS93592.1	ACS93592.1	transposase
CP001614.2_cds_ACS93593.1	ACS93593.1	transposase
CP001614.2_cds_ACS93598.1	ACS93598.1	transposase
CP001715.1_cds_ACV33452.1	ACV33452.1	resolvase
CP001715.1_cds_ACV33454.1	ACV33454.1	integrase
CP001715.1_cds_ACV33456.1	ACV33456.1	transposase
CP001715.1_cds_ACV33459.1	ACV33459.1	integrase
CP001715.1_cds_ACV33460.1	ACV33460.1	transposase
CP001715.1_cds_ACV33462.1	ACV33462.1	transposase
CP001715.1_cds_ACV33464.1	ACV33464.1	transposase
CP001715.1_cds_ACV33467.1	ACV33467.1	transposase
CP001715.1_cds_ACV33489.1	ACV33489.1	transposase
CP001715.1_cds_ACV33532.1	ACV33532.1	integrase
CP001715.1_cds_ACV33545.1	ACV33545.1	transposase
CP001715.1_cds_ACV33550.1	ACV33550.1	resolvase
CP001715.1_cds_ACV33554.1	ACV33554.1	transposase
CP001715.1_cds_ACV33560.1	ACV33560.1	integrase
CP001715.1_cds_ACV33561.1	ACV33561.1	transposase
CP001715.1_cds_ACV33562.1	ACV33562.1	integrase
CP001715.1_cds_ACV33712.1	ACV33712.1	transposase
CP001715.1_cds_ACV33760.1	ACV33760.1	transposase
CP001715.1_cds_ACV33881.1	ACV33881.1	transposase
CP001715.1_cds_ACV33882.1	ACV33882.1	integrase
CP001715.1_cds_ACV33897.1	ACV33897.1	transposase
CP001715.1_cds_ACV34000.1	ACV34000.1	transposase
CP001715.1_cds_ACV34178.1	ACV34178.1	transposase
CP001715.1_cds_ACV34247.1	ACV34247.1	transposase
CP001715.1_cds_ACV34497.1	ACV34497.1	transposase
CP001715.1_cds_ACV34672.1	ACV34672.1	integrase
CP001715.1_cds_ACV34753.1	ACV34753.1	transposase
CP001715.1_cds_ACV34760.1	ACV34760.1	transposase
CP001715.1_cds_ACV34777.1	ACV34777.1	transposase
CP001715.1_cds_ACV34778.1	ACV34778.1	transposase
CP001715.1_cds_ACV34782.1	ACV34782.1	transposase
CP001715.1_cds_ACV34783.1	ACV34783.1	integrase
CP001715.1_cds_ACV34784.1	ACV34784.1	transposase
CP001715.1_cds_ACV35019.1	ACV35019.1	transposase
CP001715.1_cds_ACV35076.1	ACV35076.1	transposase
CP001715.1_cds_ACV35111.1	ACV35111.1	integrase
CP001715.1_cds_ACV35112.1	ACV35112.1	transposase
CP001715.1_cds_ACV35123.1	ACV35123.1	integrase
CP001715.1_cds_ACV35236.1	ACV35236.1	integrase
CP001715.1_cds_ACV35567.1	ACV35567.1	transposase
CP001715.1_cds_ACV35733.1	ACV35733.1	transposase
CP001715.1_cds_ACV36132.1	ACV36132.1	transposase
CP001715.1_cds_ACV36332.1	ACV36332.1	recombinase
CP001715.1_cds_ACV36430.1	ACV36430.1	integrase
CP001715.1_cds_ACV36434.1	ACV36434.1	transposase
CP001715.1_cds_ACV36435.1	ACV36435.1	transposase
CP001715.1_cds_ACV36453.1	ACV36453.1	transposase
CP001715.1_cds_ACV36491.1	ACV36491.1	transposase
CP001715.1_cds_ACV36850.1	ACV36850.1	resolvase
CP001715.1_cds_ACV37217.1	ACV37217.1	transposase
CP001715.1_cds_ACV37218.1	ACV37218.1	integrase
CP001715.1_cds_ACV37251.1	ACV37251.1	transposase
CP001715.1_cds_ACV37413.1	ACV37413.1	recombinase
CP001715.1_cds_ACV37495.1	ACV37495.1	transposase
CP001715.1_cds_ACV37496.1	ACV37496.1	integrase
CP001715.1_cds_ACV37518.1	ACV37518.1	resolvase
CP001834.1_cds_ABX75574.2	ABX75574.2	transposase
CP001834.1_cds_ABX75666.1	ABX75666.1	resolvase
CP001834.1_cds_ABX75676.1	ABX75676.1	integrase
CP001834.1_cds_ABX75691.1	ABX75691.1	integrase
CP001834.1_cds_ADA63937.1	ADA63937.1	transposase
CP001834.1_cds_ADA63938.1	ADA63938.1	integrase
CP001834.1_cds_ADA64093.1	ADA64093.1	integrase
CP001834.1_cds_ADA64371.1	ADA64371.1	integrase
CP001834.1_cds_ADA64429.1	ADA64429.1	recombinase
CP001834.1_cds_ADA64434.1	ADA64434.1	integrase
CP001834.1_cds_ADA64733.1	ADA64733.1	integrase
CP001834.1_cds_ADA64743.1	ADA64743.1	integrase
CP001834.1_cds_ADA64928.1	ADA64928.1	transposase
CP001834.1_cds_ADA64961.1	ADA64961.1	recombinase
CP001834.1_cds_ADA64963.1	ADA64963.1	recombinase
CP001834.1_cds_ADA64969.1	ADA64969.1	recombinase
CP001834.1_cds_ADA65022.1	ADA65022.1	recombinase
CP001834.1_cds_ADA65201.1	ADA65201.1	integrase
CP001834.1_cds_ADA65583.1	ADA65583.1	integrase
CP001834.1_cds_ADA65801.1	ADA65801.1	integrase
CP001834.1_cds_ADA65828.1	ADA65828.1	transposase
CP001834.1_cds_ADA65833.1	ADA65833.1	transposase
CP001834.1_cds_ADA65834.1	ADA65834.1	transposase
CP001834.1_cds_ADA65993.1	ADA65993.1	integrase
CP001921.1_cds_ADX02769.1	ADX02769.1	transposase
CP001921.1_cds_ADX02771.1	ADX02771.1	transposase
CP001921.1_cds_ADX02777.1	ADX02777.1	transposase
CP001921.1_cds_ADX02782.1	ADX02782.1	transposase
CP001921.1_cds_ADX02784.1	ADX02784.1	transposase
CP001921.1_cds_ADX02785.1	ADX02785.1	transposase
CP001937.2_cds_AEP07300.1	AEP07300.1	transposase
CP001937.2_cds_AYK13765.1	AYK13765.1	integrase
CP002121.1_cds_ADM83615.1	ADM83615.1	transposase
CP002121.1_cds_ADM83616.1	ADM83616.1	transposase
CP002121.1_cds_ADM83619.1	ADM83619.1	integrase
CP002121.1_cds_ADM83641.1	ADM83641.1	integrase
CP002121.1_cds_ADM83674.1	ADM83674.1	transposase
CP002121.1_cds_ADM83724.1	ADM83724.1	transposase
CP002121.1_cds_ADM83780.1	ADM83780.1	transposase
CP002121.1_cds_ADM83781.1	ADM83781.1	transposase
CP002121.1_cds_ADM83966.1	ADM83966.1	transposase
CP002121.1_cds_ADM83987.1	ADM83987.1	recombinase
CP002121.1_cds_ADM84062.1	ADM84062.1	transposase
CP002121.1_cds_ADM84063.1	ADM84063.1	transposase
CP002121.1_cds_ADM84101.1	ADM84101.1	integrase
CP002121.1_cds_ADM84167.1	ADM84167.1	transposase
CP002121.1_cds_ADM84168.1	ADM84168.1	transposase
CP002121.1_cds_ADM84211.1	ADM84211.1	transposase
CP002121.1_cds_ADM84212.1	ADM84212.1	transposase
CP002121.1_cds_ADM84229.1	ADM84229.1	transposase
CP002121.1_cds_ADM84230.1	ADM84230.1	transposase
CP002121.1_cds_ADM84301.1	ADM84301.1	transposase
CP002121.1_cds_ADM84303.1	ADM84303.1	transposase
CP002121.1_cds_ADM84337.1	ADM84337.1	transposase
CP002121.1_cds_ADM84338.1	ADM84338.1	transposase
CP002121.1_cds_ADM84377.1	ADM84377.1	transposase
CP002121.1_cds_ADM84380.1	ADM84380.1	transposase
CP002121.1_cds_ADM84382.1	ADM84382.1	transposase
CP002121.1_cds_ADM84409.1	ADM84409.1	transposase
CP002121.1_cds_ADM84411.1	ADM84411.1	transposase
CP002121.1_cds_ADM84424.1	ADM84424.1	transposase
CP002121.1_cds_ADM84425.1	ADM84425.1	transposase
CP002121.1_cds_ADM84442.1	ADM84442.1	transposase
CP002121.1_cds_ADM84499.1	ADM84499.1	recombinase
CP002121.1_cds_ADM84500.1	ADM84500.1	recombinase
CP002121.1_cds_ADM84501.1	ADM84501.1	recombinase
CP002121.1_cds_ADM84507.1	ADM84507.1	integrase
CP002121.1_cds_ADM84519.1	ADM84519.1	transposase
CP002121.1_cds_ADM84534.1	ADM84534.1	transposase
CP002121.1_cds_ADM84535.1	ADM84535.1	transposase
CP002121.1_cds_ADM84537.1	ADM84537.1	transposase
CP002121.1_cds_ADM84538.1	ADM84538.1	transposase
CP002121.1_cds_ADM84562.1	ADM84562.1	transposase
CP002121.1_cds_ADM84563.1	ADM84563.1	transposase
CP002121.1_cds_ADM84606.1	ADM84606.1	transposase
CP002121.1_cds_ADM84607.1	ADM84607.1	transposase
CP002121.1_cds_ADM84620.1	ADM84620.1	transposase
CP002121.1_cds_ADM84644.1	ADM84644.1	integrase
CP002121.1_cds_ADM84652.1	ADM84652.1	transposase
CP002121.1_cds_ADM84680.1	ADM84680.1	transposase
CP002121.1_cds_ADM84681.1	ADM84681.1	transposase
CP002121.1_cds_ADM84695.1	ADM84695.1	transposase
CP002121.1_cds_ADM84696.1	ADM84696.1	transposase
CP002121.1_cds_ADM84712.1	ADM84712.1	transposase
CP002121.1_cds_ADM84718.1	ADM84718.1	transposase
CP002121.1_cds_ADM84724.1	ADM84724.1	transposase
CP002121.1_cds_ADM84744.1	ADM84744.1	recombinase
CP002121.1_cds_ADM84810.1	ADM84810.1	transposase
CP002121.1_cds_ADM84811.1	ADM84811.1	transposase
CP002121.1_cds_ADM84876.1	ADM84876.1	transposase
CP002121.1_cds_ADM84914.1	ADM84914.1	transposase
CP002121.1_cds_ADM84915.1	ADM84915.1	transposase
CP002121.1_cds_ADM84919.1	ADM84919.1	transposase
CP002121.1_cds_ADM84920.1	ADM84920.1	transposase
CP002121.1_cds_ADM84921.1	ADM84921.1	transposase
CP002121.1_cds_ADM84922.1	ADM84922.1	transposase
CP002121.1_cds_ADM84952.1	ADM84952.1	transposase
CP002121.1_cds_ADM84954.1	ADM84954.1	transposase
CP002121.1_cds_ADM85002.1	ADM85002.1	transposase
CP002121.1_cds_ADM85056.1	ADM85056.1	transposase
CP002121.1_cds_ADM85057.1	ADM85057.1	transposase
CP002121.1_cds_ADM85058.1	ADM85058.1	transposase
CP002121.1_cds_ADM85097.1	ADM85097.1	transposase
CP002121.1_cds_ADM85098.1	ADM85098.1	transposase
CP002121.1_cds_ADM85105.1	ADM85105.1	transposase
CP002121.1_cds_ADM85123.1	ADM85123.1	transposase
CP002121.1_cds_ADM85198.1	ADM85198.1	transposase
CP002121.1_cds_ADM85200.1	ADM85200.1	transposase
CP002121.1_cds_ADM85308.1	ADM85308.1	transposase
CP002121.1_cds_ADM85318.1	ADM85318.1	transposase
CP002121.1_cds_ADM85377.1	ADM85377.1	transposase
CP002121.1_cds_ADM85454.1	ADM85454.1	integrase
CP002121.1_cds_ADM85511.1	ADM85511.1	transposase
CP002121.1_cds_ADM85522.1	ADM85522.1	recombinase
CP002121.1_cds_ADM85562.1	ADM85562.1	transposase
CP002121.1_cds_ADM85563.1	ADM85563.1	transposase
CP002121.1_cds_ADM85580.1	ADM85580.1	transposase
CP002121.1_cds_ADM85581.1	ADM85581.1	transposase
CP002121.1_cds_ADM85592.1	ADM85592.1	transposase
CP002121.1_cds_ADM85656.1	ADM85656.1	transposase
CP002121.1_cds_ADM85666.1	ADM85666.1	transposase
CP002121.1_cds_ADM85719.1	ADM85719.1	transposase
CP002121.1_cds_ADM85720.1	ADM85720.1	transposase
CP002121.1_cds_ADM85785.1	ADM85785.1	transposase
CP002121.1_cds_ADM85787.1	ADM85787.1	transposase
CP002121.1_cds_ADM85812.1	ADM85812.1	transposase
CP002179.1_cds_ADW66885.1	ADW66885.1	resolvase
CP002179.1_cds_ADW66886.1	ADW66886.1	transposase
CP002432.1_cds_ADU65225.1	ADU65225.1	resolvase
CP002432.1_cds_ADU65226.1	ADU65226.1	transposase
CP002432.1_cds_ADU65227.1	ADU65227.1	transposase
CP002432.1_cds_ADU65437.1	ADU65437.1	transposase
CP002432.1_cds_ADU65534.1	ADU65534.1	transposase
CP002432.1_cds_ADU66039.1	ADU66039.1	integrase
CP002432.1_cds_ADU66051.1	ADU66051.1	integrase
CP002432.1_cds_ADU66175.1	ADU66175.1	integrase
CP002432.1_cds_ADU66219.1	ADU66219.1	transposase
CP002432.1_cds_ADU66222.1	ADU66222.1	resolvase
CP002432.1_cds_ADU66227.1	ADU66227.1	integrase
CP002432.1_cds_ADU66427.1	ADU66427.1	integrase
CP002432.1_cds_ADU66719.1	ADU66719.1	integrase
CP002432.1_cds_ADU67093.1	ADU67093.1	transposase
CP002432.1_cds_ADU67094.1	ADU67094.1	integrase
CP002432.1_cds_ADU67198.1	ADU67198.1	transposase
CP002474.1_cds_AET17082.1	AET17082.1	transposase
CP002474.1_cds_AET17091.1	AET17091.1	transposase
CP002474.1_cds_AET17106.1	AET17106.1	transposase
CP002474.1_cds_AET17132.1	AET17132.1	transposase
CP002474.1_cds_AET17144.1	AET17144.1	transposase
CP002474.1_cds_AET17145.1	AET17145.1	transposase
CP002474.1_cds_AET17179.1	AET17179.1	integrase
CP002474.1_cds_AET17184.1	AET17184.1	transposase
CP002474.1_cds_AET17185.1	AET17185.1	transposase
CP002474.1_cds_AET17186.1	AET17186.1	transposase
CP002474.1_cds_AET17284.1	AET17284.1	transposase
CP002474.1_cds_AET17291.1	AET17291.1	transposase
CP002522.2_cds_AEN92366.1	AEN92366.1	resolvase
CP002522.2_cds_AEN92370.1	AEN92370.1	transposase
CP002522.2_cds_AEN92400.1	AEN92400.1	transposase
CP003209.1_cds_AEX47551.1	AEX47551.1	transposase
CP003209.1_cds_AEX47553.1	AEX47553.1	transposase
CP003209.1_cds_AEX47555.1	AEX47555.1	transposase
CP003209.1_cds_AEX47569.1	AEX47569.1	transposase
CP003209.1_cds_AEX47570.1	AEX47570.1	transposase
CP003209.1_cds_AEX47571.1	AEX47571.1	transposase
CP003209.1_cds_AEX47581.1	AEX47581.1	transposase
CP003209.1_cds_AEX47582.1	AEX47582.1	transposase
CP003209.1_cds_AEX47670.1	AEX47670.1	transposase
CP003209.1_cds_AEX47671.1	AEX47671.1	transposase
CP003209.1_cds_AEX47673.1	AEX47673.1	transposase
CP003209.1_cds_AEX47716.1	AEX47716.1	transposase
CP003209.1_cds_AEX47717.1	AEX47717.1	transposase
CP003209.1_cds_AEX47718.1	AEX47718.1	transposase
CP003209.1_cds_AEX47810.1	AEX47810.1	recombinase
CP003209.1_cds_AEX47816.1	AEX47816.1	transposase
CP003209.1_cds_AEX47822.1	AEX47822.1	transposase
CP003209.1_cds_AEX47823.1	AEX47823.1	transposase
CP003209.1_cds_AEX47913.1	AEX47913.1	transposase
CP003209.1_cds_AEX47916.1	AEX47916.1	transposase
CP003209.1_cds_AEX47965.1	AEX47965.1	transposase
CP003209.1_cds_AEX47973.1	AEX47973.1	transposase
CP003209.1_cds_AEX47979.1	AEX47979.1	transposase
CP003209.1_cds_AEX47980.1	AEX47980.1	transposase
CP003209.1_cds_AEX48141.1	AEX48141.1	transposase
CP003209.1_cds_AEX48219.1	AEX48219.1	transposase
CP003209.1_cds_AEX48220.1	AEX48220.1	transposase
CP003209.1_cds_AEX48222.1	AEX48222.1	transposase
CP003209.1_cds_AEX48226.1	AEX48226.1	transposase
CP003209.1_cds_AEX48243.1	AEX48243.1	transposase
CP003209.1_cds_AEX48244.1	AEX48244.1	transposase
CP003209.1_cds_AEX48245.1	AEX48245.1	transposase
CP003209.1_cds_AEX48246.1	AEX48246.1	transposase
CP003209.1_cds_AEX48247.1	AEX48247.1	transposase
CP003209.1_cds_AEX48429.1	AEX48429.1	transposase
CP003209.1_cds_AEX48430.1	AEX48430.1	transposase
CP003209.1_cds_AEX48445.1	AEX48445.1	integrase	Class I Integron integrase IntI1
CP003209.1_cds_AEX48446.1	AEX48446.1	integrase
CP003209.1_cds_AEX48453.1	AEX48453.1	transposase
CP003209.1_cds_AEX48455.1	AEX48455.1	transposase
CP003209.1_cds_AEX48456.1	AEX48456.1	transposase
CP003209.1_cds_AEX48498.1	AEX48498.1	transposase
CP003209.1_cds_AEX48847.1	AEX48847.1	resolvase
CP003209.1_cds_AEX48863.1	AEX48863.1	transposase
CP003209.1_cds_AEX48873.1	AEX48873.1	resolvase
CP003209.1_cds_AEX48878.1	AEX48878.1	transposase
CP003209.1_cds_AEX48880.1	AEX48880.1	transposase
CP003209.1_cds_AEX48881.1	AEX48881.1	integrase
CP003209.1_cds_AEX48882.1	AEX48882.1	integrase
CP003209.1_cds_AEX48895.1	AEX48895.1	transposase
CP003209.1_cds_AEX48897.1	AEX48897.1	transposase
CP003209.1_cds_AEX49324.1	AEX49324.1	integrase
CP003209.1_cds_AEX49382.1	AEX49382.1	transposase
CP003209.1_cds_AEX49383.1	AEX49383.1	transposase
CP003209.1_cds_AEX49387.1	AEX49387.1	transposase
CP003209.1_cds_AEX49388.1	AEX49388.1	transposase
CP003209.1_cds_AEX49389.1	AEX49389.1	transposase
CP003209.1_cds_AEX49416.1	AEX49416.1	transposase
CP003209.1_cds_AEX49472.1	AEX49472.1	transposase
CP003209.1_cds_AEX49511.1	AEX49511.1	transposase
CP003209.1_cds_AEX49514.1	AEX49514.1	transposase
CP003209.1_cds_AEX49545.1	AEX49545.1	transposase
CP003209.1_cds_AEX49554.1	AEX49554.1	transposase
CP003209.1_cds_AEX49615.1	AEX49615.1	transposase
CP003209.1_cds_AEX49617.1	AEX49617.1	transposase
CP003209.1_cds_AEX49619.1	AEX49619.1	transposase
CP003209.1_cds_AEX49620.1	AEX49620.1	transposase
CP003209.1_cds_AEX49647.1	AEX49647.1	transposase
CP003209.1_cds_AEX49649.1	AEX49649.1	transposase
CP003209.1_cds_AEX49650.1	AEX49650.1	transposase
CP003209.1_cds_AEX49713.1	AEX49713.1	transposase
CP003209.1_cds_AEX49724.1	AEX49724.1	transposase
CP003209.1_cds_AEX49725.1	AEX49725.1	transposase
CP003209.1_cds_AEX49726.1	AEX49726.1	transposase
CP003209.1_cds_AEX49755.1	AEX49755.1	transposase
CP003209.1_cds_AEX49757.1	AEX49757.1	transposase
CP003209.1_cds_AEX49759.1	AEX49759.1	transposase
CP003209.1_cds_AEX49808.1	AEX49808.1	transposase
CP003289.1_cds_AFS72330.1	AFS72330.1	transposase
CP003289.1_cds_AFS72814.1	AFS72814.1	transposase
CP003289.1_cds_AFS72822.1	AFS72822.1	transposase
CP003289.1_cds_AFS72824.1	AFS72824.1	transposase
CP003289.1_cds_AFS72829.1	AFS72829.1	transposase
CP003289.1_cds_AFS72839.1	AFS72839.1	transposase
CP003289.1_cds_AFS72860.1	AFS72860.1	resolvase
CP003289.1_cds_AFS72918.1	AFS72918.1	recombinase
CP003289.1_cds_AFS73127.1	AFS73127.1	recombinase
CP003289.1_cds_AFS73166.1	AFS73166.1	transposase
CP003289.1_cds_AFS73173.1	AFS73173.1	integrase
CP003289.1_cds_AFS73457.1	AFS73457.1	integrase
CP003289.1_cds_AFS73500.1	AFS73500.1	transposase
CP003289.1_cds_AFS73562.1	AFS73562.1	transposase
CP003289.1_cds_AFS73796.1	AFS73796.1	transposase
CP003289.1_cds_AFS73810.1	AFS73810.1	transposase
CP003289.1_cds_AFS73843.1	AFS73843.1	integrase
CP003289.1_cds_AFS73888.1	AFS73888.1	transposase
CP003289.1_cds_AFS74017.1	AFS74017.1	resolvase
CP003289.1_cds_AFS74089.1	AFS74089.1	transposase
CP003289.1_cds_AFS74350.1	AFS74350.1	integrase
CP003289.1_cds_AFS74553.1	AFS74553.1	transposase
CP003289.1_cds_AFS74740.1	AFS74740.1	resolvase
CP003289.1_cds_AFS74757.1	AFS74757.1	integrase
CP003289.1_cds_AFS74973.1	AFS74973.1	transposase
CP003289.1_cds_AFS74995.1	AFS74995.1	transposase
CP003289.1_cds_AFS75040.1	AFS75040.1	integrase
CP003289.1_cds_AFS75137.1	AFS75137.1	integrase
CP003289.1_cds_AFS75414.1	AFS75414.1	recombinase
CP003289.1_cds_AFS75434.1	AFS75434.1	integrase
CP003289.1_cds_AFS75498.1	AFS75498.1	transposase
CP003289.1_cds_AFS75630.1	AFS75630.1	transposase
CP003289.1_cds_AFS75667.1	AFS75667.1	transposase
CP003289.1_cds_AFS75901.1	AFS75901.1	integrase
CP003289.1_cds_AFS75913.1	AFS75913.1	resolvase
CP003289.1_cds_AFS76044.1	AFS76044.1	transposase
CP003289.1_cds_AFS76227.1	AFS76227.1	transposase
CP003289.1_cds_AFS76257.1	AFS76257.1	transposase
CP003289.1_cds_AFS76259.1	AFS76259.1	transposase
CP003289.1_cds_AFS76272.1	AFS76272.1	transposase
CP003289.1_cds_AFS76302.1	AFS76302.1	transposase
CP003289.1_cds_AFS76375.1	AFS76375.1	transposase
CP003289.1_cds_AFS76448.1	AFS76448.1	integrase
CP003289.1_cds_AFS76450.1	AFS76450.1	transposase
CP003289.1_cds_AFS76458.1	AFS76458.1	transposase
CP003289.1_cds_AFS76459.1	AFS76459.1	transposase
CP003289.1_cds_AFS76469.1	AFS76469.1	transposase
CP003289.1_cds_AFS76470.1	AFS76470.1	transposase
CP003289.1_cds_AFS76472.1	AFS76472.1	transposase
CP003289.1_cds_AFS76677.1	AFS76677.1	transposase
CP003289.1_cds_AFS76678.1	AFS76678.1	transposase
CP003289.1_cds_AFS76806.1	AFS76806.1	recombinase
CP003297.1_cds_AFS55621.1	AFS55621.1	transposase
CP003297.1_cds_AFS55623.1	AFS55623.1	transposase
CP003297.1_cds_AFS55643.1	AFS55643.1	transposase
CP003297.1_cds_AFS59085.1	AFS59085.1	transposase
CP003301.1_cds_AFS84263.1	AFS84263.1	integrase
CP003301.1_cds_AFS84441.1	AFS84441.1	transposase
CP003301.1_cds_AFS85484.1	AFS85484.1	transposase
CP003301.1_cds_AFS85701.1	AFS85701.1	transposase
CP003301.1_cds_AFS85835.1	AFS85835.1	integrase
CP003301.1_cds_AFS85862.1	AFS85862.1	resolvase
CP003301.1_cds_AFS87954.1	AFS87954.1	transposase
CP003301.1_cds_AFS88738.1	AFS88738.1	resolvase
CP003500.1_cds_AFI94634.1	AFI94634.1	integrase
CP003500.1_cds_AFI95769.1	AFI95769.1	integrase
CP003500.1_cds_AFI96180.1	AFI96180.1	recombinase
CP003500.1_cds_AFI96239.1	AFI96239.1	recombinase
CP003500.1_cds_AFI96658.1	AFI96658.1	integrase
CP003500.1_cds_AFI97137.1	AFI97137.1	integrase
CP003500.1_cds_AFI97142.1	AFI97142.1	recombinase
CP003505.2_cds_AFJ38164.1	AFJ38164.1	transposase
CP003683.1_cds_AFN30129.1	AFN30129.1	transposase
CP003683.1_cds_AFN30439.1	AFN30439.1	transposase
CP003683.1_cds_AFN30441.1	AFN30441.1	transposase
CP003683.1_cds_AFN30457.1	AFN30457.1	transposase
CP003683.1_cds_AFN30471.1	AFN30471.1	transposase
CP003683.1_cds_AFN32471.1	AFN32471.1	transposase
CP003683.1_cds_AFN32472.1	AFN32472.1	transposase
CP003683.1_cds_AFN33138.1	AFN33138.1	integrase
CP003683.1_cds_AFN33348.1	AFN33348.1	integrase
CP003684.1_cds_AFN34923.1	AFN34923.1	recombinase
CP003684.1_cds_AFN34981.1	AFN34981.1	integrase
CP003684.1_cds_AFN34991.1	AFN34991.1	resolvase
CP003684.1_cds_AFN34994.1	AFN34994.1	transposase
CP003684.1_cds_AFN35016.1	AFN35016.1	recombinase
CP003684.1_cds_AFN35017.1	AFN35017.1	transposase
CP003739.1_cds_AGA76226.1	AGA76226.1	resolvase
CP003846.1_cds_AGQ12640.1	AGQ12640.1	transposase
CP003856.1_cds_AFU36555.1	AFU36555.1	transposase
CP003856.1_cds_AFU37199.1	AFU37199.1	integrase
CP003856.1_cds_AFU37631.1	AFU37631.1	transposase
CP003856.1_cds_AFU37966.1	AFU37966.1	transposase
CP003856.1_cds_AFU37967.1	AFU37967.1	transposase
CP004000.1_cds_AHE47185.1	AHE47185.1	transposase
CP004000.1_cds_AHE47191.1	AHE47191.1	transposase
CP004000.1_cds_AHE47245.1	AHE47245.1	transposase
CP004000.1_cds_AHE47247.1	AHE47247.1	transposase
CP004000.1_cds_AHE47298.1	AHE47298.1	transposase
CP004000.1_cds_AHE47317.1	AHE47317.1	transposase
CP004000.1_cds_AHE47419.1	AHE47419.1	resolvase
CP004000.1_cds_AHE47440.1	AHE47440.1	resolvase
CP004000.1_cds_AHE47450.1	AHE47450.1	transposase
CP004000.1_cds_AHE47473.1	AHE47473.1	transposase
CP004000.1_cds_AHE47518.1	AHE47518.1	transposase
CP004056.1_cds_AIL34200.1	AIL34200.1	transposase
CP004056.1_cds_AIL34260.1	AIL34260.1	transposase
CP004056.1_cds_AIL34441.1	AIL34441.1	transposase
CP004056.1_cds_AIL34442.1	AIL34442.1	transposase
CP004056.1_cds_AIL34853.1	AIL34853.1	transposase
CP004056.1_cds_AIL34857.1	AIL34857.1	integrase
CP004056.1_cds_AIL34942.1	AIL34942.1	transposase
CP004056.1_cds_AIL34943.1	AIL34943.1	transposase
CP004056.1_cds_AIL35026.1	AIL35026.1	transposase
CP004056.1_cds_AIL35093.1	AIL35093.1	transposase
CP004056.1_cds_AIL35115.1	AIL35115.1	transposase
CP004056.1_cds_AIL35116.1	AIL35116.1	transposase
CP004056.1_cds_AIL35117.1	AIL35117.1	transposase
CP004056.1_cds_AIL35267.1	AIL35267.1	transposase
CP004056.1_cds_AIL35447.1	AIL35447.1	transposase
CP004056.1_cds_AIL35463.1	AIL35463.1	transposase
CP004056.1_cds_AIL35716.1	AIL35716.1	transposase
CP004056.1_cds_AIL35752.1	AIL35752.1	integrase
CP004056.1_cds_AIL35836.1	AIL35836.1	transposase
CP004056.1_cds_AIL35964.1	AIL35964.1	transposase
CP004056.1_cds_AIL36168.1	AIL36168.1	transposase
CP004056.1_cds_AIL36222.1	AIL36222.1	transposase
CP004056.1_cds_AIL36250.1	AIL36250.1	integrase
CP004056.1_cds_AIL36267.1	AIL36267.1	transposase
CP004056.1_cds_AIL36271.1	AIL36271.1	transposase
CP004056.1_cds_AIL36409.1	AIL36409.1	transposase
CP004056.1_cds_AIL36410.1	AIL36410.1	transposase
CP004056.1_cds_AIL36935.1	AIL36935.1	transposase
CP004056.1_cds_AIL37130.1	AIL37130.1	transposase
CP004056.1_cds_AIL37373.1	AIL37373.1	integrase
CP004056.1_cds_AIL37567.1	AIL37567.1	transposase
CP004056.1_cds_AIL37926.1	AIL37926.1	transposase
CP004056.1_cds_AIL38005.1	AIL38005.1	transposase
CP004056.1_cds_AIL38039.1	AIL38039.1	transposase
CP004056.1_cds_AIL38046.1	AIL38046.1	transposase
CP004056.1_cds_AIL38141.1	AIL38141.1	transposase
CP004056.1_cds_AIL38149.1	AIL38149.1	transposase
CP004056.1_cds_AIL38169.1	AIL38169.1	transposase
CP004056.1_cds_AIL38189.1	AIL38189.1	transposase
CP004056.1_cds_AIL38190.1	AIL38190.1	transposase
CP004056.1_cds_AIL38704.1	AIL38704.1	transposase
CP004057.1_cds_AIL38913.1	AIL38913.1	transposase
CP004057.1_cds_AIL38914.1	AIL38914.1	transposase
CP004057.1_cds_AIL39088.1	AIL39088.1	transposase
CP004057.1_cds_AIL39095.1	AIL39095.1	transposase
CP004057.1_cds_AIL39105.1	AIL39105.1	transposase
CP004057.1_cds_AIL39149.1	AIL39149.1	integrase
CP004057.1_cds_AIL39150.1	AIL39150.1	integrase
CP004057.1_cds_AIL39163.1	AIL39163.1	transposase
CP004057.1_cds_AIL39164.1	AIL39164.1	integrase
CP004057.1_cds_AIL39170.1	AIL39170.1	transposase
CP004057.1_cds_AIL39171.1	AIL39171.1	transposase
CP004057.1_cds_AIL39232.1	AIL39232.1	transposase
CP004057.1_cds_AIL39233.1	AIL39233.1	transposase
CP004057.1_cds_AIL39312.1	AIL39312.1	transposase
CP004057.1_cds_AIL39342.1	AIL39342.1	transposase
CP004057.1_cds_AIL39355.1	AIL39355.1	transposase
CP004057.1_cds_AIL39371.1	AIL39371.1	transposase
CP004057.1_cds_AIL39417.1	AIL39417.1	integrase
CP004057.1_cds_AIL39595.1	AIL39595.1	transposase
CP004057.1_cds_AIL39765.1	AIL39765.1	transposase
CP004057.1_cds_AIL39773.1	AIL39773.1	transposase
CP004057.1_cds_AIL39809.1	AIL39809.1	transposase
CP004057.1_cds_AIL39857.1	AIL39857.1	transposase
CP004057.1_cds_AIL39926.1	AIL39926.1	transposase
CP004057.1_cds_AIL39944.1	AIL39944.1	transposase
CP004057.1_cds_AIL39952.1	AIL39952.1	transposase
CP004057.1_cds_AIL39956.1	AIL39956.1	integrase
CP004057.1_cds_AIL39963.1	AIL39963.1	transposase
CP004057.1_cds_AIL39965.1	AIL39965.1	transposase
CP004057.1_cds_AIL39981.1	AIL39981.1	transposase
CP004057.1_cds_AIL39995.1	AIL39995.1	transposase
CP004057.1_cds_AIL40029.1	AIL40029.1	transposase
CP004057.1_cds_AIL40030.1	AIL40030.1	transposase
CP004057.1_cds_AIL40040.1	AIL40040.1	transposase
CP004057.1_cds_AIL40046.1	AIL40046.1	transposase
CP004057.1_cds_AIL40136.1	AIL40136.1	integrase
CP004057.1_cds_AIL40376.1	AIL40376.1	transposase
CP004057.1_cds_AIL40419.1	AIL40419.1	integrase
CP004057.1_cds_AIL40445.1	AIL40445.1	transposase
CP004057.1_cds_AIL40468.1	AIL40468.1	transposase
CP004057.1_cds_AIL40469.1	AIL40469.1	transposase
CP004057.1_cds_AIL40480.1	AIL40480.1	transposase
CP004057.1_cds_AIL40518.1	AIL40518.1	transposase
CP004057.1_cds_AIL40563.1	AIL40563.1	transposase
CP004057.1_cds_AIL40564.1	AIL40564.1	transposase
CP004057.1_cds_AIL40636.1	AIL40636.1	transposase
CP004057.1_cds_AIL40638.1	AIL40638.1	transposase
CP004057.1_cds_AIL40671.1	AIL40671.1	integrase
CP004057.1_cds_AIL40757.1	AIL40757.1	transposase
CP004057.1_cds_AIL40804.1	AIL40804.1	transposase
CP004057.1_cds_AIL40846.1	AIL40846.1	transposase
CP004057.1_cds_AIL40869.1	AIL40869.1	transposase
CP004057.1_cds_AIL40895.1	AIL40895.1	transposase
CP004057.1_cds_AIL41008.1	AIL41008.1	transposase
CP004057.1_cds_AIL41009.1	AIL41009.1	transposase
CP004057.1_cds_AIL41058.1	AIL41058.1	transposase
CP004057.1_cds_AIL41100.1	AIL41100.1	transposase
CP004057.1_cds_AIL41157.1	AIL41157.1	integrase
CP004057.1_cds_AIL41158.1	AIL41158.1	transposase
CP004057.1_cds_AIL41201.1	AIL41201.1	integrase
CP004057.1_cds_AIL41303.1	AIL41303.1	transposase
CP004057.1_cds_AIL41345.1	AIL41345.1	transposase
CP004057.1_cds_AIL41346.1	AIL41346.1	transposase
CP004057.1_cds_AIL41348.1	AIL41348.1	transposase
CP004057.1_cds_AIL41582.1	AIL41582.1	transposase
CP004057.1_cds_AIL41596.1	AIL41596.1	transposase
CP004057.1_cds_AIL41678.1	AIL41678.1	transposase
CP004057.1_cds_AIL41852.1	AIL41852.1	transposase
CP004057.1_cds_AIL41878.1	AIL41878.1	integrase
CP004057.1_cds_AIL41879.1	AIL41879.1	transposase
CP004057.1_cds_AIL41967.1	AIL41967.1	transposase
CP004057.1_cds_AIL42002.1	AIL42002.1	transposase
CP004057.1_cds_AIL42081.1	AIL42081.1	integrase
CP004057.1_cds_AIL42082.1	AIL42082.1	integrase
CP004057.1_cds_AIL42173.1	AIL42173.1	transposase
CP004057.1_cds_AIL42188.1	AIL42188.1	transposase
CP004057.1_cds_AIL42195.1	AIL42195.1	transposase
CP004057.1_cds_AIL42234.1	AIL42234.1	transposase
CP004057.1_cds_AIL42239.1	AIL42239.1	transposase
CP004057.1_cds_AIL42325.1	AIL42325.1	transposase
CP004057.1_cds_AIL42326.1	AIL42326.1	transposase
CP004057.1_cds_AIL42512.1	AIL42512.1	transposase
CP004057.1_cds_AIL42557.1	AIL42557.1	transposase
CP004057.1_cds_AIL42788.1	AIL42788.1	transposase
CP004057.1_cds_AIL42860.1	AIL42860.1	transposase
CP004057.1_cds_AIL42869.1	AIL42869.1	transposase
CP004057.1_cds_AIL42870.1	AIL42870.1	transposase
CP004057.1_cds_AIL42892.1	AIL42892.1	transposase
CP004057.1_cds_AIL42948.1	AIL42948.1	transposase
CP004057.1_cds_AIL42976.1	AIL42976.1	integrase
CP004057.1_cds_AIL42981.1	AIL42981.1	transposase
CP004057.1_cds_AIL43029.1	AIL43029.1	integrase
CP004057.1_cds_AIL43162.1	AIL43162.1	transposase
CP004057.1_cds_AIL43229.1	AIL43229.1	transposase
CP004057.1_cds_AIL43246.1	AIL43246.1	transposase
CP004057.1_cds_AIL43259.1	AIL43259.1	transposase
CP004057.1_cds_AIL43517.1	AIL43517.1	transposase
CP004057.1_cds_AIL43528.1	AIL43528.1	transposase
CP004057.1_cds_AIL43539.1	AIL43539.1	transposase
CP004057.1_cds_AIL43548.1	AIL43548.1	integrase
CP004057.1_cds_AIL43614.1	AIL43614.1	transposase
CP004057.1_cds_AIL43668.1	AIL43668.1	transposase
CP004058.1_cds_AGK12238.1	AGK12238.1	resolvase
CP004058.1_cds_AGK12382.1	AGK12382.1	resolvase
CP004087.1_cds_AGQ66303.1	AGQ66303.1	transposase
CP004087.1_cds_AGQ66329.1	AGQ66329.1	resolvase
CP004087.1_cds_AGQ66351.1	AGQ66351.1	transposase
CP004087.1_cds_AGQ66368.1	AGQ66368.1	transposase
CP005389.2_cds_AGQ80703.1	AGQ80703.1	transposase
CP005389.2_cds_AGQ80710.1	AGQ80710.1	transposase
CP005389.2_cds_AGQ80746.1	AGQ80746.1	recombinase
CP006631.1_cds_AGS27609.1	AGS27609.1	integrase
CP006631.1_cds_AGS27647.1	AGS27647.1	transposase
CP006631.1_cds_AGS27663.1	AGS27663.1	transposase
CP006631.1_cds_AGS27670.1	AGS27670.1	resolvase
CP006631.1_cds_AGS27672.1	AGS27672.1	integrase
CP006631.1_cds_AGS27684.1	AGS27684.1	integrase
CP006631.1_cds_AGS27831.1	AGS27831.1	integrase
CP006631.1_cds_AGS28054.1	AGS28054.1	transposase
CP006631.1_cds_AGS28267.1	AGS28267.1	transposase
CP006631.1_cds_AGS28294.1	AGS28294.1	transposase
CP006631.1_cds_AGS28689.1	AGS28689.1	recombinase
CP006631.1_cds_AGS28759.1	AGS28759.1	integrase
CP006631.1_cds_AGS28937.1	AGS28937.1	integrase
CP006631.1_cds_AGS28995.1	AGS28995.1	integrase
CP006631.1_cds_AGS29075.1	AGS29075.1	integrase
CP006631.1_cds_AGS29923.1	AGS29923.1	integrase
CP006631.1_cds_AGS29928.1	AGS29928.1	transposase
CP006631.1_cds_AGS29929.1	AGS29929.1	transposase
CP006631.1_cds_AGS29943.1	AGS29943.1	integrase
CP006631.1_cds_AGS30072.1	AGS30072.1	integrase
CP006631.1_cds_AGS30082.1	AGS30082.1	integrase
CP006631.1_cds_AGS30215.1	AGS30215.1	transposase
CP006631.1_cds_AGS30670.1	AGS30670.1	integrase
CP006631.1_cds_AGS30721.1	AGS30721.1	integrase
CP006631.1_cds_AGS30815.1	AGS30815.1	integrase
CP006631.1_cds_AGS30816.1	AGS30816.1	integrase
CP006631.1_cds_AGS30967.1	AGS30967.1	transposase
CP006631.1_cds_AGS31128.1	AGS31128.1	recombinase
CP006631.1_cds_AGS31191.1	AGS31191.1	resolvase
CP006631.1_cds_AGS31636.1	AGS31636.1	integrase
CP006631.1_cds_AGS31692.1	AGS31692.1	transposase
CP006631.1_cds_AGS31745.1	AGS31745.1	recombinase
CP006635.1_cds_AKK51559.1	AKK51559.1	transposase
CP006635.1_cds_AKK51561.1	AKK51561.1	transposase
CP006635.1_cds_AKK51562.1	AKK51562.1	transposase
CP006635.1_cds_AKK51577.1	AKK51577.1	transposase
CP006635.1_cds_AKK51584.1	AKK51584.1	transposase
CP006635.1_cds_AKK51647.1	AKK51647.1	transposase
CP006642.1_cds_AKM38302.1	AKM38302.1	transposase
CP006642.1_cds_AKM38344.1	AKM38344.1	resolvase
CP006642.1_cds_AKM38354.1	AKM38354.1	integrase
CP006657.1_cds_AGT26727.1	AGT26727.1	transposase
CP006657.1_cds_AGT26752.1	AGT26752.1	resolvase
CP006657.1_cds_AGT26823.1	AGT26823.1	transposase
CP006659.2_cds_AHI34038.1	AHI34038.1	integrase
CP006659.2_cds_AHI34044.1	AHI34044.1	integrase
CP006659.2_cds_AHI34045.1	AHI34045.1	integrase
CP006659.2_cds_AHI35383.1	AHI35383.1	integrase
CP006659.2_cds_AHI36958.1	AHI36958.1	transposase
CP006659.2_cds_AHI36983.1	AHI36983.1	transposase
CP006659.2_cds_AHI36986.2	AHI36986.2	transposase
CP006659.2_cds_AHI36988.1	AHI36988.1	transposase
CP006659.2_cds_AHI36990.1	AHI36990.1	transposase
CP006659.2_cds_AHI36993.2	AHI36993.2	transposase
CP006659.2_cds_AHI36994.1	AHI36994.1	transposase
CP006659.2_cds_AHI36995.2	AHI36995.2	transposase
CP006659.2_cds_AHI37007.1	AHI37007.1	transposase
CP006659.2_cds_AHI38787.1	AHI38787.1	transposase
CP006662.2_cds_AHI38955.1	AHI38955.1	transposase
CP006662.2_cds_AHI38956.1	AHI38956.1	transposase
CP006662.2_cds_AHI38959.1	AHI38959.1	transposase
CP006662.2_cds_AHI38962.1	AHI38962.1	transposase
CP006662.2_cds_AHI38976.1	AHI38976.1	transposase
CP006662.2_cds_AHI39019.1	AHI39019.1	resolvase
CP006798.1_cds_AIG83752.1	AIG83752.1	transposase
CP006798.1_cds_AIG86035.1	AIG86035.1	integrase
CP006926.1_cds_AHM87964.1	AHM87964.1	transposase
CP006926.1_cds_AHM87969.1	AHM87969.1	transposase
CP006926.1_cds_AHM87983.1	AHM87983.1	transposase
CP006926.1_cds_AHM87984.1	AHM87984.1	transposase
CP006926.1_cds_AHM88021.1	AHM88021.1	transposase
CP007024.1_cds_AIG49839.1	AIG49839.1	transposase
CP007024.1_cds_AIG49842.1	AIG49842.1	transposase
CP007024.1_cds_AIG49843.1	AIG49843.1	transposase
CP007024.1_cds_AIG49904.1	AIG49904.1	transposase
CP007024.1_cds_AIG49937.1	AIG49937.1	recombinase
CP007024.1_cds_AIG49972.1	AIG49972.1	transposase
CP007024.1_cds_AIG50009.1	AIG50009.1	transposase
CP007024.1_cds_AIG50062.1	AIG50062.1	transposase
CP007024.1_cds_AIG50063.1	AIG50063.1	transposase
CP007024.1_cds_AIG50202.1	AIG50202.1	transposase
CP007024.1_cds_AIG50207.1	AIG50207.1	transposase
CP007024.1_cds_AIG50259.1	AIG50259.1	integrase
CP007024.1_cds_AIG50373.1	AIG50373.1	integrase
CP007024.1_cds_AIG50374.1	AIG50374.1	integrase
CP007024.1_cds_AIG50375.1	AIG50375.1	integrase
CP007024.1_cds_AIG50376.1	AIG50376.1	integrase
CP007024.1_cds_AIG50442.1	AIG50442.1	recombinase
CP007024.1_cds_AIG50505.1	AIG50505.1	transposase
CP007024.1_cds_AIG50520.1	AIG50520.1	transposase
CP007024.1_cds_AIG50521.1	AIG50521.1	transposase
CP007024.1_cds_AIG50567.1	AIG50567.1	recombinase
CP007024.1_cds_AIG50645.1	AIG50645.1	recombinase
CP007024.1_cds_AIG50667.1	AIG50667.1	resolvase
CP007024.1_cds_AIG50893.1	AIG50893.1	recombinase
CP007024.1_cds_AIG50959.1	AIG50959.1	resolvase
CP007024.1_cds_AIG50962.1	AIG50962.1	transposase
CP007024.1_cds_AIG50964.1	AIG50964.1	recombinase
CP007024.1_cds_AIG51010.1	AIG51010.1	transposase
CP007273.2_cds_AHO18203.1	AHO18203.1	integrase
CP007273.2_cds_AHO18205.1	AHO18205.1	transposase
CP007273.2_cds_AHO18256.1	AHO18256.1	recombinase
CP007273.2_cds_AHO19096.1	AHO19096.1	transposase
CP007273.2_cds_AHO19316.1	AHO19316.1	recombinase
CP007273.2_cds_AHO19318.1	AHO19318.1	integrase
CP007273.2_cds_AHO20062.1	AHO20062.1	transposase
CP007273.2_cds_AHO20109.1	AHO20109.1	transposase
CP007273.2_cds_AHO21843.2	AHO21843.2	transposase
CP007273.2_cds_AHO21907.1	AHO21907.1	transposase
CP007273.2_cds_AHO21949.1	AHO21949.1	integrase
CP007273.2_cds_AHO21950.1	AHO21950.1	integrase
CP007273.2_cds_AHO22999.2	AHO22999.2	transposase
CP007273.2_cds_AHO23026.2	AHO23026.2	integrase
CP007273.2_cds_AMJ20707.1	AMJ20707.1	integrase
CP007273.2_cds_AMJ20713.1	AMJ20713.1	transposase
CP007273.2_cds_AMJ20753.1	AMJ20753.1	integrase
CP007273.2_cds_AMJ21116.1	AMJ21116.1	transposase
CP007273.2_cds_AMJ21389.1	AMJ21389.1	transposase
CP007273.2_cds_AMJ21391.1	AMJ21391.1	transposase
CP007273.2_cds_AMJ21392.1	AMJ21392.1	transposase
CP007557.1_cds_AHY09969.1	AHY09969.1	recombinase
CP007557.1_cds_AHY09974.1	AHY09974.1	transposase
CP007557.1_cds_AHY10052.1	AHY10052.1	recombinase
CP007557.1_cds_AHY10231.1	AHY10231.1	recombinase
CP007557.1_cds_AHY10281.1	AHY10281.1	resolvase
CP007557.1_cds_AHY10299.1	AHY10299.1	integrase
CP007557.1_cds_AHY10301.1	AHY10301.1	transposase
CP007557.1_cds_AHY10334.1	AHY10334.1	transposase
CP007557.1_cds_AHY10670.1	AHY10670.1	recombinase
CP007557.1_cds_AHY11050.1	AHY11050.1	integrase
CP007557.1_cds_AHY11088.1	AHY11088.1	transposase
CP007557.1_cds_AHY11090.1	AHY11090.1	transposase
CP007557.1_cds_AHY11664.1	AHY11664.1	integrase
CP007557.1_cds_AHY12067.1	AHY12067.1	transposase
CP007557.1_cds_AHY12304.1	AHY12304.1	transposase
CP007557.1_cds_AHY13303.1	AHY13303.1	integrase
CP007557.1_cds_AHY13306.1	AHY13306.1	transposase
CP007557.1_cds_AHY13598.1	AHY13598.1	integrase
CP007557.1_cds_AHY13788.1	AHY13788.1	integrase
CP007557.1_cds_AHY13812.1	AHY13812.1	resolvase
CP007557.1_cds_AHY14207.1	AHY14207.1	recombinase
CP007558.1_cds_AHY14819.1	AHY14819.1	transposase
CP007558.1_cds_AHY14828.1	AHY14828.1	integrase
CP007558.1_cds_AHY14832.1	AHY14832.1	transposase
CP007558.1_cds_AHY14846.1	AHY14846.1	transposase
CP007558.1_cds_AHY14869.1	AHY14869.1	transposase
CP007558.1_cds_AHY14899.1	AHY14899.1	resolvase
CP007558.1_cds_AHY14902.1	AHY14902.1	transposase
CP007581.1_cds_AHX76094.1	AHX76094.1	transposase
CP007581.1_cds_AHX76095.1	AHX76095.1	integrase
CP007581.1_cds_AHX76121.1	AHX76121.1	integrase
CP007581.1_cds_AHX76127.1	AHX76127.1	recombinase
CP007581.1_cds_AHX76177.1	AHX76177.1	transposase
CP007581.1_cds_AHX76381.1	AHX76381.1	transposase
CP007581.1_cds_AHX76382.1	AHX76382.1	transposase
CP007581.1_cds_AHX77389.1	AHX77389.1	integrase
CP007581.1_cds_AHX77584.1	AHX77584.1	integrase
CP007581.1_cds_AHX77825.1	AHX77825.1	integrase
CP007581.1_cds_AHX77827.1	AHX77827.1	integrase
CP007581.1_cds_AHX78472.1	AHX78472.1	integrase
CP007581.1_cds_AHX78473.1	AHX78473.1	integrase
CP007581.1_cds_AHX78494.1	AHX78494.1	integrase
CP007581.1_cds_AHX78495.1	AHX78495.1	transposase
CP007581.1_cds_AHX78497.1	AHX78497.1	transposase
CP007581.1_cds_AHX78661.1	AHX78661.1	transposase
CP007581.1_cds_AHX79528.1	AHX79528.1	integrase
CP007581.1_cds_AHX80125.1	AHX80125.1	transposase
CP007620.1_cds_AHZ75170.1	AHZ75170.1	resolvase
CP007620.1_cds_AHZ75171.1	AHZ75171.1	integrase
CP007620.1_cds_AHZ75172.1	AHZ75172.1	integrase
CP007620.1_cds_AHZ75173.1	AHZ75173.1	integrase
CP007620.1_cds_AHZ75176.1	AHZ75176.1	transposase
CP007620.1_cds_AHZ75495.1	AHZ75495.1	transposase
CP007620.1_cds_AHZ75588.1	AHZ75588.1	recombinase
CP007620.1_cds_AHZ75693.1	AHZ75693.1	recombinase
CP007620.1_cds_AHZ75724.1	AHZ75724.1	recombinase
CP007620.1_cds_AHZ75866.1	AHZ75866.1	integrase
CP007620.1_cds_AHZ75924.1	AHZ75924.1	transposase
CP007620.1_cds_AHZ76025.1	AHZ76025.1	integrase
CP007620.1_cds_AHZ76046.1	AHZ76046.1	integrase
CP007620.1_cds_AHZ76086.1	AHZ76086.1	recombinase
CP007620.1_cds_AHZ76228.1	AHZ76228.1	transposase
CP007620.1_cds_AHZ76238.1	AHZ76238.1	transposase
CP007620.1_cds_AHZ76260.1	AHZ76260.1	transposase
CP007620.1_cds_AHZ76449.1	AHZ76449.1	transposase
CP007620.1_cds_AHZ76809.1	AHZ76809.1	transposase
CP007620.1_cds_AHZ76810.1	AHZ76810.1	transposase
CP007620.1_cds_AHZ77142.1	AHZ77142.1	transposase
CP007620.1_cds_AHZ77145.1	AHZ77145.1	transposase
CP007620.1_cds_AHZ77148.1	AHZ77148.1	integrase
CP007620.1_cds_AHZ77171.1	AHZ77171.1	transposase
CP007620.1_cds_AHZ77172.1	AHZ77172.1	transposase
CP007620.1_cds_AHZ77195.1	AHZ77195.1	integrase
CP007620.1_cds_AHZ77203.1	AHZ77203.1	integrase
CP007620.1_cds_AHZ77278.1	AHZ77278.1	integrase
CP007620.1_cds_AHZ77372.1	AHZ77372.1	transposase
CP007620.1_cds_AHZ77446.1	AHZ77446.1	transposase
CP007620.1_cds_AHZ77447.1	AHZ77447.1	transposase
CP007620.1_cds_AHZ77448.1	AHZ77448.1	transposase
CP007620.1_cds_AHZ77513.1	AHZ77513.1	integrase
CP007620.1_cds_AHZ77579.1	AHZ77579.1	recombinase
CP007620.1_cds_AHZ77924.1	AHZ77924.1	transposase
CP007620.1_cds_AHZ78030.1	AHZ78030.1	integrase
CP007620.1_cds_AHZ78035.1	AHZ78035.1	transposase
CP007620.1_cds_AHZ78036.1	AHZ78036.1	transposase
CP007620.1_cds_AHZ78117.1	AHZ78117.1	transposase
CP007620.1_cds_AHZ78120.1	AHZ78120.1	transposase
CP007620.1_cds_AHZ78122.1	AHZ78122.1	transposase
CP007620.1_cds_AHZ78135.1	AHZ78135.1	resolvase
CP007620.1_cds_AHZ78145.1	AHZ78145.1	integrase
CP007620.1_cds_AHZ78276.1	AHZ78276.1	transposase
CP007620.1_cds_AHZ78333.1	AHZ78333.1	integrase
CP007620.1_cds_AHZ78351.1	AHZ78351.1	recombinase
CP007620.1_cds_AHZ78712.1	AHZ78712.1	transposase
CP007620.1_cds_AHZ78884.1	AHZ78884.1	integrase
CP007620.1_cds_AHZ78942.1	AHZ78942.1	resolvase
CP007620.1_cds_AHZ79257.1	AHZ79257.1	resolvase
CP007620.1_cds_AHZ79474.1	AHZ79474.1	transposase
CP007620.1_cds_AHZ79475.1	AHZ79475.1	transposase
CP007620.1_cds_AHZ79476.1	AHZ79476.1	transposase
CP007620.1_cds_AHZ79477.1	AHZ79477.1	transposase
CP007620.1_cds_AHZ79728.1	AHZ79728.1	resolvase
CP007620.1_cds_AHZ79974.1	AHZ79974.1	recombinase
CP007620.1_cds_AHZ79982.1	AHZ79982.1	recombinase
CP007620.1_cds_AHZ79997.1	AHZ79997.1	integrase
CP007620.1_cds_AHZ80320.1	AHZ80320.1	transposase
CP007620.1_cds_AHZ80327.1	AHZ80327.1	transposase
CP007620.1_cds_AHZ80328.1	AHZ80328.1	transposase
CP007620.1_cds_AHZ80340.1	AHZ80340.1	transposase
CP007636.1_cds_AIT32204.1	AIT32204.1	recombinase
CP007650.1_cds_AIR11922.1	AIR11922.1	transposase
CP007650.1_cds_AIR11927.1	AIR11927.1	resolvase
CP007712.1_cds_AIY35465.1	AIY35465.1	transposase
CP007712.1_cds_AIY37024.1	AIY37024.1	integrase
CP007712.1_cds_AIY37185.1	AIY37185.1	integrase
CP007712.1_cds_AIY37240.1	AIY37240.1	recombinase
CP007712.1_cds_AIY37692.1	AIY37692.1	integrase
CP007727.1_cds_AIA34888.1	AIA34888.1	integrase
CP007727.1_cds_AIA34900.1	AIA34900.1	transposase
CP007727.1_cds_AIA35325.1	AIA35325.1	integrase
CP007727.1_cds_AIA35531.1	AIA35531.1	integrase
CP007727.1_cds_AIA35537.1	AIA35537.1	recombinase
CP007727.1_cds_AIA35978.1	AIA35978.1	recombinase
CP007727.1_cds_AIA36416.1	AIA36416.1	integrase
[truncated: 12,820 more rows]

## Sheet: Table S6
Table S6. The self-constructed database of pathogenic microbial species.
Aboiotrophia defectiva
Achromobacter denitrificans
Achromobacter piechaudii
Achromobacter xylosoxidans
Acidaminococcus fermentans
Acinetobacter baumannii
Acinetobacter baylyi
Acinetobacter bereziniae
Acinetobacter bouvetii
Acinetobacter calcoaceticus
Acinetobacter guillouiae
Acinetobacter gyllenbergii
Acinetobacter haemolyticus
Acinetobacter indicus
Acinetobacter johnsonii
Acinetobacter junii
Acinetobacter lwoffii
Acinetobacter marinus
Acinetobacter nosocomialis
Acinetobacter oleivorans
Acinetobacter parvus
Acinetobacter pittii
Acinetobacter puyangensis
Acinetobacter radioresistens
Acinetobacter schindleri
Acinetobacter seifertii
Acinetobacter septicus
Acinetobacter soli
Acinetobacter tjernbergiae
Acinetobacter ursingii
Acinetobacter variabilis
Acinetobacter venetianus
Acrobacter butzerleri
Actinobacillus equuli
Actinobacillus hominis
Actinobacillus lignieresii
Actinobacillus pleuropneumoniae
Actinobacillus suis
Actinobacillus ureae
Actinomyces georgiae
Actinomyces gerencseriae
Actinomyces israelii
Actinomyces meyeri
Actinomyces naeslundii
Actinomyces neuii
Actinomyces odontolyticus
Actinomyces radingae
Actinomyces turicensis
Aerococcus viridans
Aeromonas bestiarum
Aeromonas caviae
Aeromonas dhakensis
Aeromonas enteropelogenes
Aeromonas hydrophila
Aeromonas popoffii
Aeromonas salmonicida
Aeromonas sanarellii
Aeromonas simiae
Aeromonas sobria
Aeromonas sp. 56170
Aeromonas taiwanensis
Aeromonas veronii
Alcaligenes faecalis
Alcaligenes odorans
Alcaligenes sp. 48148
Alcaligenes xylosoxidans
Amycolatopsis orientalis
Arcanobacterium bernardiae
Arcanobacterium haemolyticum
Arcanobacterium pyogenes
Arcobacter butzleri
Arcobacter cryaerophilus
Bacillus anthracis
Bacillus cereus
Bacillus circulans
Bacillus coagulans
Bacillus licheniformis
Bacillus mycoides
Bacillus pumilus
Bacillus sphaericus
Bacillus subtilis
Bacillus thuringiensis
Bacteriodes fragilis
Bacteroides caccae
Bacteroides distasonis
Bacteroides eggerthii
Bacteroides forsythus
Bacteroides fragilis
Bacteroides galacturonicus
Bacteroides merdae
Bacteroides ovatus
Bacteroides pectinophilus
Bacteroides splanchnicus
Bacteroides stercoris
Bacteroides thetaiotaomicron
Bacteroides uniformis
Bacteroides ureolyticus
Bacteroides vulgatus
Bartonella bacilliformis
Bartonella elizabethea
Bartonella henselae
Bartonella quintana
Bergeyella zoohelcum
Bifidobacterium animalis
Bifidobacterium dentium
Bilophila wadsworthia
Bordetella avium
Bordetella bronchiseptica
Bordetella parapertussis
Bordetella pertussis
Borrelia brasiliensis
Borrelia burgdorferi
Borrelia caucasica
Borrelia crocidurae
Borrelia duttoni
Borrelia duttonii
Borrelia hermsii
Borrelia hispanica
Borrelia latyschewii
Borrelia mazzottii
Borrelia parkeri
Borrelia persica
Borrelia recurrentis
Borrelia sp. 66272
Borrelia turicatae
Borrelia venezuelensis
Brachyspira pilosicoli
Brevibacillus brevis
Brevundimonas alba
Brevundimonas diminuta
Brevundimonas kwangchunensis
Brevundimonas lenta
Brevundimonas naejangsanensis
Brevundimonas nasdae
Brevundimonas sp. 42744
Brevundimonas staleyi
Brevundimonas subvibrioides
Brevundimonas terrae
Brevundimonas vancanneytii
Brevundimonas vesicularis
Brevundimonas viscosa
Brucella inopinata
Brucella melitensis
Burkholderia cenocepacia
Burkholderia cepacia
Burkholderia fungorum
Burkholderia gladioli
Burkholderia insulsa
Burkholderia mallei
Burkholderia phytofirmans
Burkholderia pseudomallei
Burkholderiales bacterium
Calymmatobacterium granulomatis
Campylobacter coli
Campylobacter concisus
Campylobacter curvus
Campylobacter fetus
Campylobacter gracilis
Campylobacter hyointestinalis
Campylobacter jejuni
Campylobacter lari
Campylobacter rectus
Campylobacter sp. 55418
Campylobacter sp. 55419
Campylobacter sputorum
Campylobacter upsaliensis
Capnocytophaga canimorsus
Capnocytophaga cynodegmi
Capnocytophaga gingivalis
Capnocytophaga ochracea
Capnocytophaga sputigena
Cardiobacterium hominis
Cedecea davisae
Cedecea lapagei
Cedecea neteri
Cellulomonas cellulans
Cellulomonas turbata
Centipeda periodontii
Chlamydia caviae
Chlamydia pneumoniae
Chlamydia psittaci
Chlamydia trachomatis
Chlamydophila caviae
Chlamydophila pneumoniae
Chlamydophila psittaci
Chromobacterium violaceum
Chryseobacterium balustinum
Chryseobacterium meningosepticum
Citrobacter amalonaticus
Citrobacter bongori
Citrobacter braakii
Citrobacter farmeri
Citrobacter freundii
Citrobacter koseri
Citrobacter rodentium
Citrobacter sedlakii
Citrobacter werkmanii
Citrobacter youngae
Clostridium baratii
Clostridium bifermentans
Clostridium botulinum
Clostridium butyricum
Clostridium chauvoei
Clostridium difficile
Clostridium fallax
Clostridium haemolyticum
Clostridium histolyticum
Clostridium novyi
Clostridium perfringens
Clostridium ramosum
Clostridium septicum
Clostridium sordellii
Clostridium spiroforme
Clostridium sporogenes
Clostridium tertium
Clostridium tetani
Collinsella aerofaciens
Comamonas testosteroni
Corynebacterium accolens
Corynebacterium afermentans
Corynebacterium amycolatum
Corynebacterium appendicis
Corynebacterium argentoratense
Corynebacterium aurimucosum
Corynebacterium auriscanis
Corynebacterium bovis
Corynebacterium callunae
Corynebacterium camporealensis
Corynebacterium canis
Corynebacterium coyleae
Corynebacterium diphtheriae
Corynebacterium diptheriae
Corynebacterium epidermidicanis
Corynebacterium flavescens
Corynebacterium freiburgense
Corynebacterium freneyi
Corynebacterium glucuronolyticum
Corynebacterium glutamicum
Corynebacterium imitans
Corynebacterium jeikeium
Corynebacterium kroppenstedtii
Corynebacterium kutscheri
Corynebacterium lipophiloflavum
Corynebacterium macginleyi
Corynebacterium marinum
Corynebacterium mastitidis
Corynebacterium minutissimum
Corynebacterium mucifaciens
Corynebacterium pilbarense
Corynebacterium propinquum
Corynebacterium pseudodiphthericum
Corynebacterium pseudogenitalium
Corynebacterium pseudotuberculosis
Corynebacterium simulans
Corynebacterium striatum
Corynebacterium sundsvallense
Corynebacterium tuberculostearicum
Corynebacterium ulcerans
Corynebacterium urealyticum
Corynebacterium ureicelerivorans
Corynebacterium variabile
Corynebacterium vitaeruminis
Corynebacterium xerosis
Coxiella burnetii
Coxiella sp. 60396
Coxiella sp. 60397
Coxiella sp. 60398
Coxiella sp. 60401
Coxiella sp. 60412
Coxiella sp. 60416
Coxiella sp. 60437
Coxiella sp. 60450
Coxiella sp. 60452
Coxiella sp. 60454
Coxiella sp. 60460
Coxiella sp. 60461
Coxiella sp. 60463
Coxiella sp. 60475
Coxiella sp. 60478
Coxiella sp. 60479
Coxiella sp. 60491
Coxiella sp. 60493
Coxiella sp. 60496
Coxiella sp. 60505
Coxiella sp. 60509
Coxiella sp. 60512
Coxiella sp. 60518
Coxiella sp. 60523
Coxiella sp. 60525
Coxiella sp. 60526
Coxiella sp. 60533
Coxiella symbiont
Cronobacter condimenti
Cronobacter dublinensis
Cronobacter malonaticus
Cronobacter sakazakii
Cronobacter turicensis
Cronobacter universalis
Delftia acidovorans
Dermabacter hominis
Dermatophilus congolensis
Dichelobacter nodosus
Edwardsiella hoshinae
Edwardsiella tarda
Eggerthella lenta
Ehrlichia chaffeensis
Ehrlichia equi
Ehrlichia ewingii
Ehrlichia phagocytophila
Ehrlichia sennetsu
Eikenella corrodens
Elizabethkingia anophelis
Empedobacter brevis
Enterobacter aerogenes
Enterobacter amnigenus
Enterobacter asburiae
Enterobacter bongori
Enterobacter cancerogenus
Enterobacter cloacae
Enterobacter cowanii
Enterobacter gergoviae
Enterobacter hormaechei
Enterobacter ludwigii
Enterobacter oryzendophyticus
Enterobacter sakazakii
Enterobacter sp. 58653
Enterococcus asini
Enterococcus avium
Enterococcus casseliflavus
Enterococcus cecorum
Enterococcus durans
Enterococcus faecalis
Enterococcus faecium
Enterococcus flavescens
Enterococcus gallinarum
Enterococcus hirae
Enterococcus inusitatus
Enterococcus lemanii
Enterococcus seriolicida
Enterococcus sp. 28557
Erysipelothrix rhusiopathiae
Escherichia coli
Escherichia fergusonii
Eubacterium brachy
Eubacterium combesii
Eubacterium contortum
Eubacterium cylindroides
Eubacterium limosum
Eubacterium moniliforme
Eubacterium multiforme
Eubacterium nodatum
Eubacterium rectale
Eubacterium saburreum
Eubacterium saphenum
Eubacterium sulci
Eubacterium tenue
Eubacterium timidum
Ewingella americana
Fibrobacter intestinalis
Filifactor alocis
Finegoldia magna
Fluoribacter bozemanae
Fluoribacter dumoffii
Fluoribacter gormanii
Francisella guangzhouensis
Francisella halioticida
Francisella persica
Francisella philomiragia
Francisella tularensis
Fusobacterium mortiferum
Fusobacterium necrophorum
Fusobacterium nucleatum
Fusobacterium periodonticum
Fusobacterium ulcerans
Fusobacterium varium
Gardnerella vaginalis
Gemella morbillorum
Gordonia amarae
Gordonia bronchialis
Gordonia rubropertincta
Gordonia sputi
Gordonia terrae
Granulicatella adjacens
Haemophilus actinomycetemcomitans
Haemophilus aphrophilus
Haemophilus ducreyi
Haemophilus haemolyticus
Haemophilus influenzae
Haemophilus parahaemolyticus
Haemophilus parainfluenzae
Haemophilus paraphrophilus
Haemophilus segnis
Hafnia alvei
Helicobacter canadensis
Helicobacter cinaedi
Helicobacter fennelliae
Helicobacter heilmannii
Helicobacter pullorum
Helicobacter pylori
Intestinibacter bartlettii
Intestinibacter difficile
Kerstersia gyiorum
Kingella denitrificans
Kingella kingae
Klebsiella granulomatis
Klebsiella ornithinolytica
Klebsiella oxytoca
Klebsiella pneumoniae
Klebsiella quasipneumoniae
Klebsiella variicola
Kluyvera ascorbata
Kluyvera cryocrescens
Kosakonia cloacae
Kosakonia cowanii
Lactobacillus plantarum
Lactococcus garvieae
Leclercia adecarboxylata
Legionella anisa
Legionella birminghamensis
Legionella cherrii
Legionella cincinnatiensis
Legionella drancourtii
Legionella dresdenensis
Legionella feeleii
Legionella gresilensis
Legionella hackeliae
Legionella jordanis
Legionella lansingensis
Legionella longbeachae
Legionella oakridgensis
Legionella pneumophila
Legionella quateirensis
Legionella rubrilucens
Legionella sainthelensi
Legionella santicrucis
Legionella sp. 60645
Legionella sp. 60660
Legionella sp. 60662
Legionella sp. 60663
Legionella sp. 60666
Legionella sp. 60676
Legionella sp. 60682
Legionella sp. 60686
Legionella sp. 60692
Legionella sp. 60695
Legionella sp. 60696
Legionella sp. 60697
Legionella sp. 60704
Legionella sp. 60706
Legionella sp. 60707
Legionella sp. 60717
Legionella sp. 60727
Legionella sp. 60733
Legionella sp. 60752
Legionella sp. 60753
Legionella sp. 60756
Legionella sp. 60760
Legionella tucsonensis
Legionella wadsworthii
Leifsonia aquatica
Leminorella grimontii
Leptospira borgpetersenii
Leptospira inadai
Leptospira interrogans
Leptospira kirschneri
Leptospira meyeri
Leptospira noguchii
Leptospira santarosai
Leptospira weilii
Leptotrichia buccalis
Leuconostoc pseudomesenteroides
Listeria ivanovii
Listeria monocytogenes
Listeria seeligeri
Listeria welshimeri
Mannheimia haemolytica
Megamonas hypermegale
Micrococcus aloeverae
Micrococcus cohnii
Micrococcus luteus
Micrococcus lylae
Micrococcus terreus
Micromonas micros
Moraxella atlantae
Moraxella bovis
Moraxella catarrhalis
Moraxella caviae
Moraxella cuniculi
Moraxella lacunata
Moraxella lincolnii
Moraxella liquefaciens
Moraxella nonliquefaciens
Moraxella osloensis
Moraxella ovis
Morganella morganii
Mycobacterium abscessus
Mycobacterium africanum
Mycobacterium asiaticum
Mycobacterium aubagnense
Mycobacterium avium
Mycobacterium bacteremicum
Mycobacterium barrassiae
Mycobacterium basiliense
Mycobacterium bohemicum
Mycobacterium bovis
Mycobacterium branderi
Mycobacterium brisbanense
Mycobacterium brumae
Mycobacterium celatum
Mycobacterium chelonae
Mycobacterium chimaera
Mycobacterium chlorophenolicum
Mycobacterium chubuense
Mycobacterium colombiense
Mycobacterium confluentis
Mycobacterium conspicuum
Mycobacterium cosmeticum
Mycobacterium diernhoferi
Mycobacterium doricum
Mycobacterium elephantis
Mycobacterium fluoranthenivorans
Mycobacterium fortuitum
Mycobacterium frederiksbergense
Mycobacterium genavense
Mycobacterium goodii
Mycobacterium gordonae
Mycobacterium haemophilum
Mycobacterium hippocampi
Mycobacterium insubricum
Mycobacterium interjectum
Mycobacterium intracellulare
Mycobacterium iranicum
Mycobacterium kansasii
Mycobacterium leprae
Mycobacterium madagascariense
Mycobacterium malmoense
Mycobacterium marinum
Mycobacterium massiliense
Mycobacterium moriokaense
Mycobacterium mucogenicum
Mycobacterium murale
Mycobacterium neoaurum
Mycobacterium obuense
Mycobacterium pallens
Mycobacterium paraense
Mycobacterium parascrofulaceum
Mycobacterium peregrinum
Mycobacterium phlei
Mycobacterium phocaicum
Mycobacterium porcinum
Mycobacterium poriferae
Mycobacterium rhodesiae
Mycobacterium scrofulaceum
Mycobacterium senegalense
Mycobacterium septicum
Mycobacterium shimoidei
Mycobacterium simiae
Mycobacterium smegmatis
Mycobacterium szulgai
Mycobacterium thermoresistibile
Mycobacterium tokaiense
Mycobacterium tuberculosis
Mycobacterium tusciae
Mycobacterium ulcerans
Mycobacterium vaccae
Mycobacterium wolinskyi
Mycobacterium xenopi
Mycoplasma fermentans
Mycoplasma genitalium
Mycoplasma haemofelis
Mycoplasma hominis
Mycoplasma penetrans
Mycoplasma pneumoniae
Mycoplasma salivarium
Mycoplasma sp. 68184
Mycoplasma sp. 68196
Mycoplasma sp. 68207
Mycoplasma sp. 68209
Myroides odoratimimus
Myroides odoratus
Naegleria fowleri
Neisseria cinerea
Neisseria elongata
Neisseria flava
Neisseria flavescens
Neisseria gonorrhea
Neisseria gonorrhoeae
Neisseria lactamica
Neisseria macacae
Neisseria meningitidis
Neisseria meningitis
Neisseria mucosa
Neisseria perflava
Neisseria sicca
Neisseria sp. 49957
Neisseria subflava
Neisseria weaveri
Nocardia abscessus
Nocardia africana
Nocardia asteroides
Nocardia beijingensis
Nocardia brasiliensis
Nocardia caviae
Nocardia cyriacigeorgica
Nocardia farcinica
Nocardia mexicana
Nocardia nova
Nocardia otitidiscaviarum
Nocardia pseudobrasiliensis
Nocardia transvalensis
Nocardia veterana
Ochrobactrum anthropi
Oligella ureolytica
Oligella urethralis
Orientia tsutsugamushi
Paenibacillus alvei
Paenibacillus macerans
Pandoraea pnomenusa
Pantoea agglomerans
Pantoea allii
Pantoea ananatis
Pantoea calida
Pantoea eucrina
Pantoea gaviniae
Pantoea vagans
Paraburkholderia fungorum
Paraburkholderia insulsa
Paraburkholderia phytofirmans
Paraclostridium bifermentans
Paraclostridium difficile
Paracocccus denitrificans
Paracocccus huijuniae
Paracocccus sediminis
Paracocccus sp. 44862
Paracocccus sp. 44863
Paracocccus sp. 44864
Paracocccus sp. 44869
Paracocccus sp. 44874
Paracocccus tibetensis
Paracocccus versutus
Paracocccus zeaxanthinifaciens
Paracoccus alcaliphilus
Paracoccus aminophilus
Paracoccus carotinifaciens
Paracoccus denitrificans
Paracoccus huijuniae
Paracoccus lutimaris
Paracoccus marcusii
Paracoccus panacisoli
Paracoccus sediminis
Paracoccus sp. 44862
Paracoccus sp. 44863
Paracoccus sp. 44864
Paracoccus sp. 44869
Paracoccus sp. 44874
Paracoccus stylophorae
Paracoccus tibetensis
Paracoccus versutus
Paracoccus yeei
Paracoccus zeaxanthinifaciens
Parascardovia denticolens
Pasteurella aerogenes
Pasteurella caballi
Pasteurella canis
Pasteurella dagmatis
Pasteurella multocida
Pasteurella pneumotropica
Pasteurella stomatis
Peptoclostridium bartlettii
Peptoclostridium bifermentans
Peptoclostridium difficile
Peptoclostridium enrichment
Peptoclostridium sp. 31829
Peptoclostridium sp. 34339
Peptoclostridium sp. 34340
Peptoclostridium sp. 34346
Peptoclostridium sp. 34350
Peptococcus niger
Peptostreptococcus anaerobius
Peptostreptococcus asaccharolyticus
Peptostreptococcus lactolyticus
Peptostreptococcus prevotii
Peptostreptococcus vaginalis
Photobacterium damselae
Photorhabdus asymbiotica
Plesiomonas shigelloides
Porphyromonas asaccharolytica
Porphyromonas catoniae
Porphyromonas circumdentaria
Porphyromonas endodontalis
Porphyromonas gingivalis
Porphyromonas levii
Porphyromonas macacae
Prevotella bivia
Prevotella buccae
Prevotella buccalis
Prevotella corporis
Prevotella dentalis
Prevotella denticola
Prevotella disiens
Prevotella enoeca
Prevotella heparinolytica
Prevotella intermedia
Prevotella loescheii
Prevotella melaninogenica
Prevotella nigrescens
Prevotella oralis
Prevotella oris
Prevotella oulora
Prevotella ruminicola
Prevotella tannerae
Prevotella veroralis
Prevotella zoogleoformans
Propionibacterium acnes
Propionibacterium avidum
Propionibacterium granulosum
Propionibacterium propionicus
Proteus hauseri
Proteus mirabilis
Proteus penneri
Proteus vulgaris
Providencia alcalifaciens
Providencia mirabilis
Providencia rettgeri
Providencia stuartii
Pseudomonas aeruginosa
Pseudomonas aestusnigri
Pseudomonas alcaligenes
Pseudomonas anguilliseptica
Pseudomonas azotoformans
Pseudomonas baetica
Pseudomonas balearica
Pseudomonas benzenivorans
Pseudomonas cichorii
Pseudomonas costantinii
Pseudomonas fluorescens
Pseudomonas fragi
Pseudomonas graminis
Pseudomonas guineae
Pseudomonas hunanensis
Pseudomonas hussainii
Pseudomonas indoloxydans
Pseudomonas knackmussii
Pseudomonas koreensis
Pseudomonas lundensis
Pseudomonas mendocina
Pseudomonas monteilii
Pseudomonas moorei
Pseudomonas oleovorans
Pseudomonas oryzihabitans
Pseudomonas pachastrellae
Pseudomonas peli
Pseudomonas plecoglossicida
Pseudomonas poae
Pseudomonas pohangensis
Pseudomonas pseudoalcaligenes
Pseudomonas psychrophila
Pseudomonas psychrotolerans
Pseudomonas putida
Pseudomonas putrefaciens
Pseudomonas reinekei
Pseudomonas resinovorans
Pseudomonas sabulinigri
Pseudomonas stutzeri
Pseudomonas synxantha
Pseudomonas taetrolens
Pseudomonas xanthomarina
Pseudomonas xinjiangensis
Pseudomonas zhaodongensis
Pseudonocardia autotrophica
Pseudoramibacter alactolyticus
Psychrobacter phenylpyruvicus
Rahnella aquatilis
Ralstonia insidiosa
Ralstonia pickettii
Rhodococcus equi
Rhodococcus erythropolis
Rhodococcus fascians
Rhodococcus rhodnii
Rhodococcus rhodochrous
Ricinus communis
Rickettsia africae
Rickettsia akari
Rickettsia australis
Rickettsia conorii
Rickettsia felis
Rickettsia honei
Rickettsia japonica
Rickettsia massiliae
Rickettsia montanensis
Rickettsia prowazekii
Rickettsia rickettsii
Rickettsia sibirica
Rickettsia sp. 47036
Rickettsia typhi
Roseomonas aerilata
Roseomonas aestuarii
Roseomonas cervicalis
Roseomonas frigidaquae
Roseomonas gilardii
Roseomonas lacus
Roseomonas ludipueritiae
Roseomonas mucosa
Roseomonas sp. 45707
Roseomonas sp. 45712
Roseomonas sp. 45723
Rothia dentocariosa
Ruminococcus productus
Saccharomonospora viridis
Saccharopolyspora rectivirgula
Salmonella bongori
Salmonella choleraesuis
Salmonella cloacae
Salmonella enterica
Salmonella enteritidis
Salmonella farmeri
Salmonella oryzendophyticus
Salmonella paratyphi
Salmonella typhi
Salmonella typhimurium
Sebaldella termitidis
Selenomonas artemidis
Selenomonas dianae
Selenomonas flueggei
Selenomonas infelix
Selenomonas noxia
Serratia ficaria
Serratia fonticola
Serratia grimesii
Serratia liquefaciens
Serratia marcescens
Serratia myotis
Serratia nematodiphila
Serratia odorifera
Serratia plymuthica
Serratia proteamaculans
Serratia rubidaea
Serratia ruckeri
Shigella boydii
Shigella coli
Shigella dysenteriae
Shigella flexneri
Shigella sonnei
Sphingomonas adhaesiva
Sphingomonas aerolata
Sphingomonas alpina
Sphingomonas aquatilis
Sphingomonas astaxanthinifaciens
Sphingomonas daechungensis
Sphingomonas dokdonensis
Sphingomonas echinoides
Sphingomonas endophytica
Sphingomonas faeni
Sphingomonas ginsenosidimutans
Sphingomonas ginsenosidivorax
Sphingomonas glacialis
Sphingomonas guangdongensis
Sphingomonas humi
Sphingomonas hunanensis
Sphingomonas insulae
Sphingomonas kaistensis
Sphingomonas koreensis
Sphingomonas kyeonggiensis
Sphingomonas kyungheensis
Sphingomonas leidyi
Sphingomonas melonis
Sphingomonas panni
Sphingomonas paucimobilis
Sphingomonas planktonica
Sphingomonas roseiflava
Sphingomonas sanxanigenens
Sphingomonas sp. 47825
Sphingomonas sp. 47845
Sphingomonas sp. 47853
Sphingomonas sp. 47855
Sphingomonas sp. 47860
Sphingomonas sp. 47861
Sphingomonas sp. 47862
Sphingomonas sp. 47867
Sphingomonas sp. 47869
Sphingomonas sp. 47870
Sphingomonas sp. 47872
Sphingomonas sp. 47876
Sphingomonas sp. 47889
Sphingomonas sp. 47893
Sphingomonas sp. 47896
Sphingomonas sp. 47902
Sphingomonas sp. 47904
Sphingomonas sp. 47916
Sphingomonas sp. 47922
Sphingomonas sp. 47923
Sphingomonas sp. 48019
Sphingomonas sp. 48020
Sphingomonas yunnanensis
Sphingorhabdus planktonica
Sphingorhabdus sp. 47825
Sphingorhabdus sp. 48019
Spirillum minus
Staphylococcus agalactiae
Staphylococcus arlettae
Staphylococcus aureus
Staphylococcus capitis
Staphylococcus caprae
Staphylococcus carnosus
Staphylococcus cohnii
Staphylococcus condimenti
Staphylococcus enterotoxin
Staphylococcus epidermidis
Staphylococcus equorum
Staphylococcus haemolyticus
Staphylococcus hominis
Staphylococcus hyicus
Staphylococcus intermedius
Staphylococcus lugdunensis
Staphylococcus nepalensis
Staphylococcus pasteuri
Staphylococcus petrasii
Staphylococcus pettenkoferi
Staphylococcus piscifermentans
Staphylococcus pyogenes
Staphylococcus saprophyticus
Staphylococcus warneri
Staphylococcus xylosus
Stenotrophomonas acidaminiphila
Stenotrophomonas chelatiphaga
Stenotrophomonas maltophilia
Stenotrophomonas rhizophila
Streptobacillus moniliformis
Streptococcus acidominimus
Streptococcus agalactiae
Streptococcus anginosus
Streptococcus bovis
Streptococcus canis
Streptococcus constellatus
Streptococcus criceti
Streptococcus dysgalactiae
Streptococcus equi
Streptococcus equinus
Streptococcus gallolyticus
Streptococcus gordonii
Streptococcus infantarius
Streptococcus iniae
Streptococcus intermedius
Streptococcus lutetiensis
Streptococcus milleri
Streptococcus mitis
Streptococcus mutans
Streptococcus oralis
Streptococcus pneumoniae
Streptococcus pseudopneumoniae
Streptococcus pyogenes
Streptococcus salivarius
Streptococcus sanguinis
Streptococcus sanguis
Streptococcus saprophyticus
Streptococcus sobrinus
Streptococcus suis
Streptococcus tigurinus
Streptococcus uberis
Streptococcus urinalis
Streptococcus viridians
Streptococcus zooepidemicus
Sutterella wadsworthensis
Suttonella indologenes
Tatlockia maceachernii
Tatlockia micdadei
Tatumella ptyseos
Treponema carateum
Treponema pallidum
Tropheryma whippelii
Tsukamurella inchonensis
Tsukamurella paurometabola
Tsukamurella pulmonis
Tsukamurella tyrosinosolvens
Ureaplasma parvum
Ureaplasma urealyticum
Variola major
Veillonella atypica
Veillonella dispar
Veillonella parvula
Vibrio alginolyticus
Vibrio cholerae
Vibrio cincinnatiensis
Vibrio damesela
Vibrio damsela
Vibrio fluvialis
Vibrio furnissii
Vibrio hollisae
Vibrio metschnikovii
Vibrio mimicus
Vibrio parahaemolyticus
Vibrio vulnificus
Wohlfahrtiimonas chitiniclastica
Wolinella succinogenes
Yersinia bercovieri
Yersinia enterocolitica
Yersinia fonticola
Yersinia frederiksenii
Yersinia intermedia
Yersinia kristensenii
Yersinia mollaretii
Yersinia pestis
Yersinia pseudotuberculosis
Yersinia rohdei
Yersinia ruckeri

## Sheet: Table S7
Table S7. Information of 30 randomly picked non-pathogenic MAGs and the 54 potential pathogenic MAGs.
MAG ID	Completeness (%)	Contamination (%)	Phylum	Species	Potential pathogens	Number of ORFs annotated to VFs
						Non-secreted Virulence Factors	Secreted Virulence Factors	Non-secreted Toxin Genes	Secreted Toxin Genes
concoct.113.contigs.fa_SKS-1-3.filtered	96.53	0	Proteobacteria	Acidovorax temperans	non-pathogen	599	200	43	15
concoct.27.contigs.fa_DX1.filtered	96.92	0.05	Firmicutes	Melghirimyces thermohalophilus	non-pathogen	235	78	45	10
concoct.36.contigs.fa_SKS-1-3.filtered	96.45	0.99	Desulfuromonadota	Geobacter lovleyi	non-pathogen	478	163	35	21
concoct.43.contigs.fa_DS-3.filtered	97.37	0	Proteobacteria	Thiomonas delicata	non-pathogen	415	157	24	21
concoct.54_sub.contigs.fa_DBS3-1.filtered	98.28	2.88	Proteobacteria	Acidiferrobacter thiooxydans	non-pathogen	369	156	59	19
GD.bin.764	95.57	0.44	Proteobacteria	Rugosibacter aromaticivorans	non-pathogen	245	100	38	23
GS.bin.74	96.29	1.851	Proteobacteria	Thermithiobacillus tepidarius	non-pathogen	399	190	35	29
GX.bin.192	99.15	1.867	Proteobacteria	Halomonas daqingensis	non-pathogen	644	257	67	15
HuN.bin.272	96.38	0.851	Deinococcota	Meiothermus chliarophilus	non-pathogen	514	206	57	18
JX.bin.203	98	2.034	Firmicutes	Sulfobacillus thermosulfidooxidans	non-pathogen	406	69	26	1
JX.bin.335	98.2	0.901	Proteobacteria	Enterobacter nimipressuralis	non-pathogen	615	299	71	44
JX.bin.452	100	0.892	Crenarchaeota	Metallosphaera cuprina	non-pathogen	199	20	12	2
metabat2.120.contigs.fa_BP5.filtered	95.91	0.77	Firmicutes	Mycoplasmopsis bovis	non-pathogen	140	32	3	1
metabat2.13.contigs.fa_SKS-1-3.filtered	98.18	0.06	Proteobacteria	Dechloromonas agitata	non-pathogen	336	156	30	26
metabat2.160.contigs.fa_GZZJ3.filtered	98.47	1.68	Firmicutes	Bacillus onubensis	non-pathogen	556	143	60	4
metabat2.178.contigs.filtered.fa_DS-4.filtered	98.5	1	Firmicutes	Sulfobacillus benefaciens	non-pathogen	487	72	24	5
metabat2.18.contigs.fa_LL6.filtered	99.34	0.62	Nitrospirota	Leptospirillum ferrooxidans	non-pathogen	320	111	38	15
metabat2.206_sub.contigs.fa_DBS1-1.filtered	95.12	2.23	Proteobacteria	Metallibacterium scheffleri	non-pathogen	368	206	39	17
metabat2.32.contigs.fa_DX1.filtered	98.1	0	Proteobacteria	Acidithiobacillus ferrooxidans	non-pathogen	319	135	35	26
metabat2.63.contigs.fa_SKS-1-3.filtered	96.26	0.49	Bacteroidota	Hydrotalea flava	non-pathogen	362	216	35	28
metabat2.89.contigs.fa_HSP-1-1.filtered	95.67	1	Proteobacteria	Acidiphilium multivorum	non-pathogen	223	129	27	18
NM.bin.16	95.31	1.204	Proteobacteria	Thioclava atlantica	non-pathogen	249	124	50	8
NM.bin.64	96.96	0.995	Proteobacteria	Caenispirillum bisanense	non-pathogen	396	246	80	10
QH.bin.105	99.64	1.672	Firmicutes	Bacillus velezensis	non-pathogen	382	123	67	15
QH.bin.226	96.5	1.808	Firmicutes	Bacillus subterraneus	non-pathogen	297	79	44	4
QH.bin.249	99.74	0.154	Proteobacteria	Delftia tsuruhatensis	non-pathogen	1176	428	72	45
QH.bin.25	99.49	1.489	Actinobacteriota	Microbacterium profundi	non-pathogen	553	125	40	8
QH.bin.32	99.49	0.547	Actinobacteriota	Microbacterium barkeri	non-pathogen	583	168	39	8
SC.bin.23	96.4	1.681	Proteobacteria	Sphingopyxis bauzanensis	non-pathogen	284	250	61	19
YN.bin.413	95.77	0.732	Proteobacteria	Curvibacter delicatus	non-pathogen	495	177	41	21
concoct.105.contigs.fa_LL6.filtered	99.11	0.04	Proteobacteria	Klebsiella pneumoniae	potential pathogen	794	338	73	34
concoct.109.contigs.fa_YF2.filtered	99.31	0.02	Proteobacteria	Klebsiella pneumoniae	potential pathogen	781	325	74	33
concoct.12.contigs.fa_YS4.filtered	99.63	0	Proteobacteria	Acinetobacter baumannii	potential pathogen	521	263	51	27
concoct.17.contigs.fa_DX4.filtered	99.63	0	Firmicutes	Enterococcus faecalis	potential pathogen	414	144	52	4
concoct.2.contigs.fa_YP2.filtered	99.68	0.11	Proteobacteria	Pseudomonas aeruginosa	potential pathogen	1191	505	91	56
concoct.21.contigs.fa_JA1.filtered	97.4	0.64	Proteobacteria	Pseudomonas aeruginosa	potential pathogen	1205	491	97	60
concoct.29.contigs.fa_DBS1-1.filtered	99.36	0.76	Proteobacteria	Klebsiella pneumoniae	potential pathogen	801	337	69	36
concoct.4.contigs.fa_YS4.filtered	88.55	0.24	Proteobacteria	Pseudomonas aeruginosa	potential pathogen	1146	432	99	44
concoct.58.contigs.fa_YF4.filtered	100	0	Proteobacteria	Acinetobacter schindleri	potential pathogen	370	180	42	18
concoct.69.contigs.fa_YF3.filtered	99.31	0.02	Proteobacteria	Klebsiella pneumoniae	potential pathogen	790	328	73	33
concoct.84.contigs.fa_SKS-1-5.filtered	99.07	0.12	Proteobacteria	Klebsiella pneumoniae	potential pathogen	809	335	72	35
FJ.bin.7	95.83	2.036	Proteobacteria	Pseudomonas putida	potential pathogen	949	412	81	36
FX.bin.14	98.68	1.103	Proteobacteria	Stenotrophomonas maltophilia	potential pathogen	706	474	57	52
FX.bin.20	99.61	2.851	Proteobacteria	Pseudomonas putida	potential pathogen	1065	464	98	45
GD.bin.554	98.69	3.021	Proteobacteria	Pseudomonas putida	potential pathogen	1047	451	96	43
GS.bin.1	99.27	2.875	Proteobacteria	Pseudomonas putida	potential pathogen	1068	462	100	45
GS.bin.48	99.85	0.21	Proteobacteria	Klebsiella pneumoniae	potential pathogen	806	336	73	35
GS.bin.89	98.43	1.103	Proteobacteria	Stenotrophomonas maltophilia	potential pathogen	731	467	59	49
GZ.bin.50	99.14	1.359	Firmicutes	Staphylococcus aureus	potential pathogen	442	139	35	36
HeB.bin.2	98.19	1.257	Proteobacteria	Klebsiella pneumoniae	potential pathogen	782	318	74	35
HeB.bin.27	100	0.413	Proteobacteria	Stenotrophomonas maltophilia	potential pathogen	708	476	53	53
HeB.bin.28	95.24	2.068	Proteobacteria	Pseudomonas putida	potential pathogen	991	429	92	38
JX.bin.121	96.84	3.23	Proteobacteria	Klebsiella pneumoniae	potential pathogen	828	313	81	33
JX.bin.261	98.53	0.118	Proteobacteria	Stenotrophomonas maltophilia	potential pathogen	691	452	55	49
JX.bin.578	96.06	1.907	Proteobacteria	Pseudomonas hunanensis	potential pathogen	862	371	80	28
JX.bin.94	98.38	1.067	Firmicutes	Staphylococcus aureus	potential pathogen	450	133	40	33
LN.bin.18	95.53	0.482	Proteobacteria	Stenotrophomonas maltophilia	potential pathogen	678	445	50	47
LN.bin.39	99.39	0.019	Proteobacteria	Klebsiella pneumoniae	potential pathogen	802	329	71	32
LN.bin.55	97.43	2.097	Proteobacteria	Pseudomonas putida	potential pathogen	971	425	83	41
maxbin2.001.contigs.fa_YP3.filtered	99.9	0.71	Proteobacteria	Citrobacter freundii	potential pathogen	699	330	71	43
maxbin2.001.contigs.fa_YP5.filtered	97.73	0.11	Proteobacteria	Pseudomonas aeruginosa	potential pathogen	1163	497	90	56
maxbin2.010.contigs.fa_YP3.filtered	99.68	0.11	Proteobacteria	Pseudomonas aeruginosa	potential pathogen	1184	496	91	54
metabat2.18.contigs.fa_JA6.filtered	99.35	0.64	Proteobacteria	Pseudomonas aeruginosa	potential pathogen	1215	494	93	58
metabat2.18.contigs.fa_YS2.filtered	99.68	0.11	Proteobacteria	Pseudomonas aeruginosa	potential pathogen	1184	504	92	55
metabat2.182.contigs.fa_YP4.filtered	98.87	0.43	Proteobacteria	Pseudomonas aeruginosa	potential pathogen	1180	492	91	57
metabat2.37.contigs.fa_YS3.filtered	96.68	0.91	Firmicutes	Enterococcus faecalis	potential pathogen	160	81	30	9
metabat2.51.contigs.fa_YP1.filtered	99.03	0.11	Proteobacteria	Pseudomonas aeruginosa	potential pathogen	1183	503	91	55
metabat2.53.contigs.fa_HSP-1-2.filtered	96.88	0.65	Firmicutes	Enterococcus faecalis	potential pathogen	390	123	44	5
metabat2.83.contigs.fa_YP1.filtered	98.5	0	Firmicutes	Enterococcus faecalis	potential pathogen	345	123	44	3
metabat2.96.contigs.fa_DX1.filtered	97.15	0.59	Actinobacteriota	Saccharomonospora viridis	potential pathogen	695	160	49	16
metabat2.97.contigs.fa_DX2.filtered	100	0	Proteobacteria	Stenotrophomonas maltophilia	potential pathogen	701	451	56	47
NM.bin.25	99.5	0.22	Firmicutes	Staphylococcus aureus	potential pathogen	423	124	36	25
NM.bin.30	99.96	0.349	Proteobacteria	Klebsiella pneumoniae	potential pathogen	805	330	69	40
NM.bin.43	98.38	2.655	Proteobacteria	Pseudomonas putida	potential pathogen	1038	457	95	45
NM.bin.93	99.74	0.624	Proteobacteria	Acinetobacter pittii	potential pathogen	541	273	52	26
QH.bin.163	99.53	2.106	Proteobacteria	Pseudomonas putida	potential pathogen	1023	439	94	42
QH.bin.192	99.94	0.967	Proteobacteria	Klebsiella pneumoniae	potential pathogen	834	347	74	42
QH.bin.203	99.93	0	Actinobacteriota	Rhodococcus erythropolis	potential pathogen	1229	336	69	13
QH.bin.7	100	0.413	Proteobacteria	Stenotrophomonas maltophilia	potential pathogen	711	473	52	53
XJ.bin.24	99.27	2.261	Proteobacteria	Pseudomonas putida	potential pathogen	1026	445	93	42
XJ.bin.373	98.96	0.5	Proteobacteria	Stenotrophomonas maltophilia	potential pathogen	693	465	51	50
XJ.bin.385	99.06	1.384	Proteobacteria	Klebsiella pneumoniae	potential pathogen	750	304	73	33
YN.bin.425	98.48	0.344	Proteobacteria	Klebsiella pneumoniae	potential pathogen	741	300	70	35
YQ.bin.118	96.15	1.577	Proteobacteria	Pseudomonas putida	pathogen pathogen	955	415	81	36

## Sheet: Table S8
Table S8. Sub-sampling of 30 randomly selected mine waste metagenomes newly generated in this study.
Sample ID		Sample types	Sub-sampled Q30 Read num (#)	Sub-sampled Q30 Base num (Gb)	Contig > 1kb (#)	Avg contig length	N50 of contigs
AH.T5		Tailings	7304304	1.08203	5410	3592.17	6069
GS.T5		Tailings	25362244	3.74626	24481	2892.33	3877
GZ.T5		Tailings	25362244	3.7622	42141	3232.02	4764
HeB.T6		Tailings	37424546	5.54349	17075	2995.29	3779
HLJ.T7		Tailings	37424546	5.55867	108508	2867.41	3756
HuB.T8		Tailings	37424546	5.559	19751	3472.7	4955
HuN.T15		Tailings	50857978	7.57371	48703	3295.25	5071
JX.T10		Tailings	67744896	10.0438	64471	3716.17	7605
YS5	LD180201-0001	AMD sediments	7304304	1.09208	18219	2096.67	2174
YS1	LD180201-0005	AMD sediments	7304304	1.09209	17005	2341.41	2531
YS2	LD180205-0002	AMD sediments	25362244	3.79239	45316	2448.16	2773
YF4	LD180205-0006	AMD sediments	25362244	3.79184	51277	2351.79	2510
JA2	LD180319-0002	AMD sediments	37424546	5.6017	37557	3294.82	5052
ZJ3	LD180319-0007	AMD sediments	37424546	5.59264	102569	2392.72	2671
LL4	LD180320-0020	AMD sediments	37424546	5.57947	93552	2334.61	2554
LSA_4	LD180320-0033	AMD sediments	37424546	5.58196	88178	2654.88	3163
LL2	LD180321-0001	AMD sediments	50857978	7.5826	99067	2758.86	3338
T1_2	LD180327-0003	AMD sediments	50857978	7.61241	56810	3671.94	6148
W1_5	LD180327-0009	AMD sediments	67744896	10.1437	60003	3224.23	4614
M1_3	LD180328-0001	AMD sediments	74040608	11.0836	123848	3421.03	5400
FK_4	LD180328-0007	AMD sediments	74040608	11.0853	104939	3383.95	5316
T2_4	LD180402-0012	AMD sediments	95401318	14.2892	61721	3355.92	5025
YS4	LD180201-0003	AMD sediments	115728572	17.1965	89828	2824.49	3563
YP2	LD180201-0006	AMD sediments	109966930	16.3621	92649	3212.36	4565
ZJ2	LD180319-0006	AMD sediments	130514236	19.4165	142297	2832.92	3650
TL_5	LD180402-0014	AMD sediments	112375376	16.8273	171995	2732.95	3391
LN.T8		Tailings	74040608	10.9064	183026	2654.01	3247
NM.T16		Tailings	95401318	14.1113	31038	4568.28	8926
QH.T10		Tailings	95401318	14.1041	104409	3106.7	4380
XJ.T15		Tailings	95401318	14.1528	144224	2642.1	2997

## Sheet: Table S9
Table S9. Detailed information of 30 randomly selected public untreated urban sewage metagenomes.
Accession number	Country and location	Latitude and longitude	Sequencing platform	Q30 Read num (#)	Q30 Base num (Gb)	Contig >1kb (#)	Avg contig length	N50 of contigs
ERR1713332	Woden, Australia	35.3452 S 149.095 E	Illumina HiSeq 3000 paired end sequencing	29864710	4.32783	60348	1928.36	1904
ERR1713333	Melbourne, Australia	37.9145 S 144.6432 E	Illumina HiSeq 3000 paired end sequencing	11799518	1.74243	28398	1823.47	1786
ERR1713334	Vienna, Austria	48.2082 N 16.3738 E	Illumina HiSeq 3000 paired end sequencing	40817922	6.06261	115758	1786.26	1761
ERR1713335	Sofia, Bulgaria	42.6977 N 23.3219 E	Illumina HiSeq 3000 paired end sequencing	47765046	7.1134	123468	1880.73	1887
ERR1713336	Belem, Brasil	1.4558 S 48.4902 W	Illumina HiSeq 3000 paired end sequencing	43198074	6.35514	81032	1948.78	1943
ERR1713337	Belem, Brasil	1.4558 S 48.4902 W	Illumina HiSeq 3000 paired end sequencing	75775406	11.1692	122212	2396.36	2655
ERR1713338	Palapye, Botswana	22.5515 S 27.1147 E	Illumina HiSeq 3000 paired end sequencing	38790594	5.772	122713	1950.08	1957
ERR1713339	Regina, Canada	50.4452 N 104.6189 W	Illumina HiSeq 3000 paired end sequencing	5772792	0.835754	11890	1806.22	1778
ERR1713340	Calgary, Canada	51.0486 N 114.0708 W	Illumina HiSeq 3000 paired end sequencing	3954870	0.584688	8789	1657.34	1631
ERR1713341	Toronto, Canada	43.6532 N 79.3832 W	Illumina HiSeq 3000 paired end sequencing	33450356	4.9564	81174	1847.36	1826
ERR1713342	Ottawa, Canada	45.4215 N 75.6972 W	Illumina HiSeq 3000 paired end sequencing	7194052	1.07039	17408	2180.17	2278
ERR1713343	Herrenschwanden, Switzerland	46.948 N 7.4474 E	Illumina HiSeq 3000 paired end sequencing	21421810	3.14878	55596	1808	1774
ERR1713344	Guangzhou, China	23.1291 N 113.2644 E	Illumina HiSeq 3000 paired end sequencing	98245122	14.636	222771	2208.16	2345
ERR1713345	Abidjan, Cote d'Ivoire	5.36 N 4.0083 W	Illumina HiSeq 3000 paired end sequencing	56385108	8.3479	106944	2326.31	2545
ERR1713347	Brno, Czech Republic	49.1951 N 16.6068 E	Illumina HiSeq 3000 paired end sequencing	71308854	10.6279	117870	2181.44	2269
ERR1713348	Berlin, Germany	52.52 N 13.405 E	Illumina HiSeq 3000 paired end sequencing	19516206	2.76166	46578	1784.76	1777
ERR1713349	Copenhagen, Denmark	55.6761 N 12.5683 E	Illumina HiSeq 3000 paired end sequencing	99921104	14.867	209468	2247.71	2424
ERR1713350	Copenhagen, Denmark	55.6761 N 12.5683 E	Illumina HiSeq 3000 paired end sequencing	66958014	9.97781	141369	2209.71	2369
ERR1713351	Copenhagen, Denmark	55.6761 N 12.5683 E	Illumina HiSeq 3000 paired end sequencing	52085834	7.76265	106306	2116.26	2194
ERR1713353	San Cristobal Island, Galapagos, Ecuador	0.8675 S 89.4364 W	Illumina HiSeq 3000 paired end sequencing	31057622	4.62953	87312	1761.57	1704
ERR1713354	Barcelona, Spain	41.3851 N 2.1734 E	Illumina HiSeq 3000 paired end sequencing	32403430	4.77491	76232	1802.83	1773
ERR1713355	Addis Ababa, Ethiopia	8.9806 N 38.7578 E	Illumina HiSeq 3000 paired end sequencing	99080818	14.6504	152769	2297.68	2486
ERR1713356	Helsinki, Finland	60.1699 N 24.9384 E	Illumina HiSeq 3000 paired end sequencing	42253832	6.25425	86896	2229.53	2376
ERR1713357	Tbilisi, Georgia	41.7151 N 44.8271 E	Illumina HiSeq 3000 paired end sequencing	47195924	7.03053	90132	2361.89	2623
ERR1713358	Tamale, Ghana	9.4329 N 0.8485 W	Illumina HiSeq 3000 paired end sequencing	93687706	13.9835	168269	2531.91	2942
ERR1713359	Banjul, Gambia	13.4549 N 16.579 W	Illumina HiSeq 3000 paired end sequencing	86071842	12.8396	57218	2504.46	2881
ERR1713360	Zagreb, Croatia	45.815 N 15.9819 E	Illumina HiSeq 3000 paired end sequencing	30646254	4.54537	79230	1823.76	1791
ERR1713361	Budapest, Hungary	47.4979 N 19.0402 E	Illumina HiSeq 3000 paired end sequencing	7800284	1.15933	18580	1551.72	1503
ERR1713362	Cochin, India	9.9312 N 76.2673 E	Illumina HiSeq 3000 paired end sequencing	75037566	11.1435	164306	2386.81	2667
ERR1713363	Galway, Ireland	53.2707 N 9.0568 W	Illumina HiSeq 3000 paired end sequencing	68531778	10.1804	128081	2332.55	2594

## Sheet: Table S10
Table S10. Detailed information of 30 randomly selected public freshwater sediment metagenomes.
Accession number	Country	Detailed location	Latitude and longitude	Sequencing platform	Q30 Read num (#)	Q30 Base num (Gb)	Contig >1kb (#)	Avg contig length	N50 of contigs
SRR12656875	China	5-10cm sediment of Aha Reservoir, impacted by acid mine drainage	26.31 N 106.38 E	Illumina HiSeq X Ten paired end sequencing	49567706	7.34314	22932	1983.75	1952
SRR12656877	China	0-2cm sediment of Aha Reservoir, impacted by acid mine drainage	26.31 N 106.38 E	Illumina HiSeq X Ten paired end sequencing	48388474	7.15771	29459	1953.34	1852
SRR12656878	China	0-2cm sediment of Aha Reservoir, impacted by acid mine drainage	26.31 N 106.38 E	Illumina HiSeq X Ten paired end sequencing	53700178	7.93601	36955	1924.42	1858
SRR12656880	China	5-10cm sediment of Hongfeng Reservoir with unkown pollution status	26.33 N 106.24 E	Illumina HiSeq X Ten paired end sequencing	47222132	6.97587	29900	1733.12	1614
SRR12656881	China	5-10cm sediment of Hongfeng Reservoir with unkown pollution status	26.33 N 106.24 E	Illumina HiSeq X Ten paired end sequencing	56625034	8.34379	38532	1716.68	1601
SRR12656885	China	0-2cm sediment of Hongfeng Reservoir with unkown pollution status	26.33 N 106.24 E	Illumina HiSeq X Ten paired end sequencing	77314534	11.4095	51179	1996.5	1896
SRR3280896	Austrilia	Lake Clifton with unkown pollution status	32.7345 S 115.6507 E	Illumina HiSeq 2000	36733270	3.57775	24277	1796.84	1829
SRR5215464	Indonesia	Gulf of Boni with unkown pollution status	2.75 S 121.05 E	Illumina HiSeq 2500	115574654	17.2555	157190	2342.43	2566
SRR5215466	Indonesia	Gulf of Boni with unkown pollution status	2.75 S 121.05 E	Illumina HiSeq 2500	82498128	12.2537	163338	2193.06	2337
SRR5535863	USA	Lake Michigan sediment in site 12 near Manitocwoc WWTP	44.0965833 N 87.608572 W	Illumina HiSeq 2500	44059820	4.38416	35502	2257.24	2443
SRR5535864	USA	Lake Michigan sediment in site 11 near Manitocwoc WWTP	44.088467 N 87.61105 W	Illumina HiSeq 2500	63276854	6.29491	45318	2081.41	2057
SRR5535865	USA	Lake Michigan sediment in site 5 near Manitocwoc WWTP	44.08858 N 87.64555 W	Illumina HiSeq 2500	39646930	3.94391	22704	1948.41	2000
SRR5535868	USA	Lake Michigan sediment in site 1 near Manitocwoc WWTP	44.1043833 N 87.6056887 W	Illumina HiSeq 2500	39306926	3.91115	21968	1828.76	1830
SRR5535869	USA	Lake Michigan sediment in site 10 near Manitocwoc WWTP	44.080868 N 87.611626 W	Illumina HiSeq 2500	30848268	3.06689	19248	1966.05	2023
SRR5535870	USA	Lake Michigan sediment in site 9 near Manitocwoc WWTP	44.07052 N 87.61277 W	Illumina HiSeq 2500	42171686	4.19294	22717	1794.09	1795
SRR5535871	USA	Lake Michigan sediment in site 8 near Manitocwoc WWTP	44.073368 N 87.61277 W	Illumina HiSeq 2500	32380210	3.22213	20166	1720.82	1648
SRR5535881	USA	Lake Michigan sediment collected in the middle of the lake, station 41	44.736717 N 86.72151 W	Illumina HiSeq 2500	37639590	3.73816	20075	2121.58	2179
SRR5535882	USA	Lake Michigan sediment collected in the middle of the lake, station 18	42.732918 N 87.00182 W	Illumina HiSeq 2500	36458916	3.62298	24953	2161.4	2268
SRR5535883	USA	Lake Michigan sediment in site 14 near Manitocwoc WWTP	44.085484 N 87.62684 W	Illumina HiSeq 2500	61118908	6.07916	44564	2155.75	2282
SRR5535884	USA	Lake Michigan sediment in site 13 near Manitocwoc WWTP	44.091133 N 87.61954 W	Illumina HiSeq 2500	48624680	4.83733	28499	1969.31	1918
SRR5535885	USA	Lake Michigan sediment in site 3 near Sheboygan WWTP	43.72942 N 87.69597 W	Illumina HiSeq 2500	35602384	3.53597	11665	1783.76	1691
SRR5535886	USA	Lake Michigan sediment in site 2 near Sheboygan WWTP	43.72969 N 87.69838 W	Illumina HiSeq 2500	32710072	3.24208	14257	1671.86	1619
SRR5535887	USA	Lake Michigan sediment in site 5 near Sheboygan WWTP	43.735683 N 87.680084 W	Illumina HiSeq 2500	43936070	4.32566	12876	1959.66	1914
SRR5535888	USA	Lake Michigan sediment in site 4 near Sheboygan WWTP	43.729607 N 87.6848 W	Illumina HiSeq 2500	44141712	4.37035	25691	1904.78	1896
SRR5535889	USA	Lake Michigan sediment collected in the middle of the lake, station 11	42.38342 N 87.0003 W	Illumina HiSeq 2500	16728734	1.66039	5525	2107.39	2049
SRR5535890	USA	Lake Michigan sediment in site 6 near Sheboygan WWTP	43.7239 N 87.68504 W	Illumina HiSeq 2500	32690996	3.24446	13400	1791.39	1735
SRR6481338	Rwanda	Lake Kivu with unkown pollution status	2.05 S 29.2062 E	Illumina HiSeq 2500	159249062	23.7868	304684	2507.83	2892
SRR6481359	Rwanda	Lake Kivu with unkown pollution status	2.05 S 29.2062 E	Illumina HiSeq 2500	177878414	26.581	334894	2529.4	2941
SRR6481365	Rwanda	Lake Kivu with unkown pollution status	2.05 S 29.2062 E	Illumina HiSeq 2500	171660400	25.6521	295782	2517.36	2904
SRR7760390	USA	Lake Manganika, receives elevated nutrients from a municipal WWTP and sulfate-rich water from a dewatering taconite mine pit	47.49 N 92.57 W	Illumina HiSeq 2500	41756760	5.20888	74409	3044.7	4164

[truncated: 7 more sheets: Table S11, Table S12, Table S13, Table S14, Table S15, Table S16, Table S17]
